# Supplementary material for: N-Acetyl-3,5-dibromo-l-tyrosine hemihydrate
Source: Acta Crystallogr Sect E Struct Rep Online. 2012 Aug 1;68(Pt 9):o2601–2. doi: 10.1107/S1600536812032928 (PMC3435634; doi:10.1107/S1600536812032928)
Supplement: Supplementary file 1 [file e-68-o2601-sup1.cif]

##############################################################################
#                                                                            #
# This CIF contains the data in a paper accepted for publication in          #
# Acta Crystallographica Section E. It conforms to the requirements of       #
# Notes for Authors for Acta Crystallographica Section E, and has been       #
# peer reviewed under the auspices of the IUCr Commission on Journals.       #
#                                                                            #
# Full details of the Crystallographic Information File format               #
# are given in the paper "The Crystallographic Information File (CIF):       #
# a New Standard Archive File for Crystallography" by S. R. Hall, F. H.      #
# Allen and I. D. Brown [Acta Cryst. (1991), A47, 655-685].                  #
#                                                                            #
# The current version of the core CIF dictionary is obtainable from          #
# ftp://ftp.iucr.org/pub/cif_core.dic.                                       #
#                                                                            #
# Software is freely available for graphical display of the structure(s)     #
# in this CIF. For information consult the CIF software page                 #
# http://www.iucr.org/resources/cif/software.                                #
#                                                                            #
# This file may be used for bona fide research purposes within the           #
# scientific community so long as proper attribution is given to the journal # 
# article from which it was obtained.                                        #
#                                                                            #
##############################################################################
data_global
_audit_creation_method     SHELXL-97
_journal_date_recd_electronic     2012-06-22
_journal_date_accepted     2012-07-20
_journal_name_full     'Acta Crystallographica, Section E'
_journal_year     2012
_journal_volume     68
_journal_issue      9
_journal_page_first     o2601
_journal_page_last     o2602
_journal_paper_category     QO
_journal_paper_doi     10.1107/S1600536812032928
_journal_coeditor_code     BG2470
_publ_contact_author_name     'Pakorn Bovonsombat'
_publ_contact_author_address
;
Mahidol University International College,
Mahidol University, Salaya Campus, Nakorn Pathom 73170,
Thailand
;
_publ_contact_author_email     icpakorn@mahidol.ac.th
_publ_contact_author_fax     '66 02 441 9547'
_publ_contact_author_phone     '66 02 441 0595'
_publ_section_title
;
<i>N</i>-Acetyl-3,5-dibromo-<i>L</i>-tyrosine hemihydrate
;
loop_
    _publ_author_name
    _publ_author_footnote
    _publ_author_address
    'Pakorn Bovonsombat' .
;
Mahidol University International College,
Mahidol University, Salaya Campus, Nakorn Pathom 73170,
Thailand
;
    'Snyder, John' .
;
Department of Chemistry, Vassar College
Poughkeepsie
NY 12604-0484
USA
;
    'Caruso, Francesco' .
;
Istituto Chimica Biomolecolare CNR
P.le Aldo Moro 5
00185
Rome
Italy
;
    'Rossi, Miriam' .
;
Department of Chemistry, Vassar College
Poughkeepsie
NY 12604-0484
USA
;
data_I
_chemical_name_systematic
;
<i>N</i>-Acetyl-3,5-dibromo-<i>L</i>-tyrosine hemihydrate
;
_chemical_name_common     'N-Acetyl-3,5-dibromo-L-tyrosine hemihydrate'
_chemical_formula_moiety     'C11 H11 Br2 N O4, 0.5(H2 O)'
_chemical_formula_sum     'C11 H12 Br2 N1 O4.5'
_chemical_formula_iupac     'C11 H11 Br2 N O4, 0.5H2 O'
_chemical_formula_weight     390.02
_chemical_melting_point     ?
_symmetry_cell_setting     monoclinic
_symmetry_space_group_name_H-M     'P 21'
_symmetry_space_group_name_Hall     ' P 2yb'
loop_
    _symmetry_equiv_pos_as_xyz
    'x, y, z'
    '-x, y+1/2, -z'
_cell_length_a     7.1095(3)
_cell_length_b     22.5186(9)
_cell_length_c     8.6486(4)
_cell_angle_alpha     90.
_cell_angle_beta     105.9460(10)
_cell_angle_gamma     90.00
_cell_volume     1331.30(10)
_cell_formula_units_Z     4
_cell_measurement_reflns_used     9469
_cell_measurement_theta_min     2.45
_cell_measurement_theta_max     30.24
_cell_measurement_temperature     125(2)
_exptl_crystal_description     plate
_exptl_crystal_colour     colourless
_exptl_crystal_size_max     0.23
_exptl_crystal_size_mid     0.17
_exptl_crystal_size_min     0.05
_exptl_crystal_density_diffrn     1.946
_exptl_crystal_density_meas     ?
_exptl_crystal_density_method     'not measured'
_exptl_crystal_F_000     764
_exptl_absorpt_coefficient_mu     6.099
_exptl_absorpt_correction_type     multi-scan
_exptl_absorpt_process_details     '(SADABS; Bruker 2007)'
_exptl_absorpt_correction_T_min     0.3344
_exptl_absorpt_correction_T_max     0.7502
_diffrn_ambient_temperature     125(2)
_diffrn_radiation_type     MoK\a
_diffrn_radiation_wavelength     0.71073
_diffrn_radiation_source     'fine-focus sealed tube'
_diffrn_radiation_monochromator     graphite
_diffrn_measurement_device_type     'Bruker SMART CCD area-detector'
_diffrn_measurement_method     'phi and omega scans'
_diffrn_detector_area_resol_mean     ?
_diffrn_reflns_number     18331
_diffrn_reflns_av_R_equivalents     0.0295
_diffrn_reflns_av_sigmaI/netI     0.0459
_diffrn_reflns_theta_min     1.81
_diffrn_reflns_theta_max     29.13
_diffrn_reflns_theta_full     29.13
_diffrn_measured_fraction_theta_max     0.999
_diffrn_measured_fraction_theta_full     0.999
_diffrn_reflns_limit_h_min     -9
_diffrn_reflns_limit_h_max     9
_diffrn_reflns_limit_k_min     -30
_diffrn_reflns_limit_k_max     30
_diffrn_reflns_limit_l_min     -11
_diffrn_reflns_limit_l_max     11
_reflns_number_total     7067
_reflns_number_gt     6449
_reflns_threshold_expression     I>2\s(I)
_refine_ls_structure_factor_coef     Fsqd
_refine_ls_matrix_type     full
_refine_ls_R_factor_all     0.0266
_refine_ls_R_factor_gt     0.0223
_refine_ls_wR_factor_gt     0.0467
_refine_ls_wR_factor_ref     0.0479
_refine_ls_goodness_of_fit_ref     0.918
_refine_ls_restrained_S_all     0.919
_refine_ls_number_reflns     7067
_refine_ls_number_parameters     361
_refine_ls_number_restraints     17
_refine_ls_hydrogen_treatment     mixed
_refine_ls_weighting_scheme     calc
_refine_ls_weighting_details     'calc w=1/[\s^2^(Fo^2^)] '
_atom_sites_solution_hydrogens     geom
_atom_sites_solution_primary     direct
_atom_sites_solution_secondary     difmap
_refine_ls_shift/su_max     0.003
_refine_ls_shift/su_mean     0.000
_refine_diff_density_max     0.414
_refine_diff_density_min     -0.341
_refine_ls_extinction_method     none
_refine_ls_extinction_coef     ?
_refine_ls_abs_structure_details
;
Flack (1983), 3399 Friedel pairs
;
_refine_ls_abs_structure_Flack     0.005(5)
loop_
    _atom_type_symbol
    _atom_type_description
    _atom_type_scat_dispersion_real
    _atom_type_scat_dispersion_imag
    _atom_type_scat_source
    'C' 'C' 0.0033 0.0016
                         'International Tables Vol C Tables 4.2.6.8 and 6.1.1.4'
    'H' 'H' 0.0000 0.0000
                         'International Tables Vol C Tables 4.2.6.8 and 6.1.1.4'
    'N' 'N' 0.0061 0.0033
                         'International Tables Vol C Tables 4.2.6.8 and 6.1.1.4'
    'O' 'O' 0.0106 0.0060
                         'International Tables Vol C Tables 4.2.6.8 and 6.1.1.4'
    'Br' 'Br' -0.2901 2.4595
                         'International Tables Vol C Tables 4.2.6.8 and 6.1.1.4'
_computing_data_collection     'SMART (Bruker, 2007)'
_computing_cell_refinement     'SAINT (Bruker, 2007)'
_computing_data_reduction     'SAINT (Bruker, 2007)'
_computing_structure_solution     'SHELXS97 (Sheldrick, 2008)'
_computing_structure_refinement     'SHELXL97 (Sheldrick, 2008)'
_computing_molecular_graphics     'SHELXTL (Sheldrick, 2008)'
_computing_publication_material     'SHELXTL (Sheldrick, 2008)'
loop_
    _atom_site_type_symbol
    _atom_site_label
    _atom_site_fract_x
    _atom_site_fract_y
    _atom_site_fract_z
    _atom_site_U_iso_or_equiv
    _atom_site_adp_type
    _atom_site_calc_flag
    _atom_site_refinement_flags
    _atom_site_occupancy
    _atom_site_symmetry_multiplicity
    _atom_site_disorder_assembly
    _atom_site_disorder_group
    Br Br1 0.52379(3) 0.027010(11) 0.09624(3) 0.02171(6) Uani d . 1 1 . .
    Br Br2 -0.20768(3) 0.529982(10) 0.26246(3) 0.02077(6) Uani d . 1 1 . .
    Br Br3 0.70806(4) -0.044388(11) 0.74402(3) 0.02526(7) Uani d . 1 1 . .
    Br Br4 -0.01205(4) 0.612664(12) 0.90382(3) 0.02911(7) Uani d . 1 1 . .
    C C1 0.6076(3) 0.00179(10) 0.4288(3) 0.0144(4) Uani d . 1 1 . .
    C C2 0.6679(3) 0.01750(11) 0.5896(3) 0.0170(5) Uani d . 1 1 . .
    C C3 0.7095(3) 0.07588(11) 0.6382(3) 0.0181(5) Uani d . 1 1 . .
    H H3 0.7475 0.0850 0.7473 0.022 Uiso calc R 1 1 . .
    C C4 0.6948(3) 0.12065(11) 0.5257(3) 0.0160(4) Uani d . 1 1 . .
    C C5 0.6346(3) 0.10533(11) 0.3629(3) 0.0176(5) Uani d . 1 1 . .
    H H5 0.6229 0.1346 0.2850 0.021 Uiso calc R 1 1 . .
    C C7 0.7528(3) 0.18382(10) 0.5762(3) 0.0186(5) Uani d . 1 1 . .
    H H7B 0.8205 0.2003 0.5028 0.022 Uiso calc R 1 1 . .
    H H7A 0.8446 0.1831 0.6824 0.022 Uiso calc R 1 1 . .
    C C8 0.5815(3) 0.22554(10) 0.5802(3) 0.0168(5) Uani d . 1 1 . .
    H H8 0.6378 0.2634 0.6268 0.020 Uiso calc R 1 1 . .
    C C9 0.5205(4) 0.20950(11) 0.8411(3) 0.0217(5) Uani d . 1 1 . .
    C C10 0.3882(4) 0.18128(12) 0.9301(3) 0.0320(7) Uani d . 1 1 . .
    H H10C 0.2806 0.1622 0.8546 0.048 Uiso calc R 1 1 . .
    H H10A 0.3392 0.2113 0.9876 0.048 Uiso calc R 1 1 . .
    H H10B 0.4606 0.1524 1.0047 0.048 Uiso calc R 1 1 . .
    C C12 -0.1141(3) 0.56247(11) 0.5916(3) 0.0168(5) Uani d . 1 1 . .
    C C13 -0.0614(3) 0.54956(12) 0.7546(3) 0.0202(5) Uani d . 1 1 . .
    C C17 -0.1403(3) 0.51408(11) 0.4856(3) 0.0163(5) Uani d . 1 1 . .
    C C16 -0.1215(3) 0.45657(12) 0.5400(3) 0.0184(5) Uani d . 1 1 . .
    H H16 -0.1406 0.4256 0.4661 0.022 Uiso calc R 1 1 . .
    C C14 -0.0419(3) 0.49135(12) 0.8107(3) 0.0202(5) Uani d . 1 1 . .
    H H14 -0.0068 0.4843 0.9209 0.024 Uiso calc R 1 1 . .
    C C11 0.4499(3) 0.23828(10) 0.4122(3) 0.0156(5) Uani d . 1 1 . .
    C C15 -0.0741(3) 0.44352(11) 0.7047(3) 0.0179(5) Uani d . 1 1 . .
    C C20 0.1074(4) 0.33012(10) 0.5784(3) 0.0199(5) Uani d . 1 1 . .
    C C19 0.1059(3) 0.34237(10) 0.7516(3) 0.0195(5) Uani d . 1 1 . .
    H H19 0.0927 0.3038 0.8002 0.023 Uiso calc R 1 1 . .
    C C21 0.3886(3) 0.34854(10) 0.9878(3) 0.0169(5) Uani d . 1 1 . .
    C C22 0.5904(4) 0.37301(11) 1.0570(3) 0.0205(5) Uani d . 1 1 . .
    H H22C 0.6055 0.4087 1.0009 0.031 Uiso calc R 1 1 . .
    H H22B 0.6853 0.3443 1.0454 0.031 Uiso calc R 1 1 . .
    H H22A 0.6097 0.3817 1.1689 0.031 Uiso calc R 1 1 . .
    C C18 -0.0683(4) 0.38071(11) 0.7657(3) 0.0224(5) Uani d . 1 1 . .
    H H18B -0.1881 0.3610 0.7075 0.027 Uiso calc R 1 1 . .
    H H18A -0.0672 0.3821 0.8781 0.027 Uiso calc R 1 1 . .
    C C6 0.5923(3) 0.04698(11) 0.3168(3) 0.0161(5) Uani d . 1 1 . .
    N N1 0.4654(3) 0.20206(9) 0.6814(2) 0.0177(4) Uani d D 1 1 . .
    H H1N 0.371(3) 0.1796(10) 0.634(3) 0.021 Uiso d D 1 1 . .
    N N2 0.2930(3) 0.36671(9) 0.8409(2) 0.0189(4) Uani d D 1 1 . .
    H H2N 0.334(4) 0.3930(9) 0.788(3) 0.023 Uiso d D 1 1 . .
    O O1 0.5651(2) -0.05488(7) 0.3754(2) 0.0185(4) Uani d D 1 1 . .
    H H1O 0.611(4) -0.0801(9) 0.445(2) 0.022 Uiso d D 1 1 . .
    O O2 0.6678(3) 0.23827(9) 0.9097(2) 0.0316(4) Uani d . 1 1 . .
    O O3 0.5303(3) 0.27618(9) 0.3358(2) 0.0269(4) Uani d D 1 1 . .
    H H3O 0.446(3) 0.2834(13) 0.2502(19) 0.032 Uiso d D 1 1 . .
    O O4 0.2913(2) 0.21517(7) 0.35608(19) 0.0187(3) Uani d . 1 1 . .
    O O5 -0.1397(2) 0.61836(8) 0.53021(19) 0.0206(4) Uani d D 1 1 . .
    H H5O -0.166(4) 0.6438(9) 0.590(3) 0.025 Uiso d D 1 1 . .
    O O6 0.2455(3) 0.33961(8) 0.5251(2) 0.0257(4) Uani d . 1 1 . .
    O O7 -0.0617(3) 0.30763(9) 0.4961(2) 0.0284(4) Uani d D 1 1 . .
    H H7O -0.051(4) 0.2962(13) 0.4076(19) 0.034 Uiso d D 1 1 . .
    O O8 0.3140(2) 0.31234(8) 1.0623(2) 0.0234(4) Uani d . 1 1 . .
    O O1W 0.9302(3) 0.26971(13) 0.2095(3) 0.0520(7) Uani d D 1 1 . .
    H H1W 1.038(3) 0.2551(16) 0.207(4) 0.062 Uiso d D 1 1 . .
    H H2W 0.847(4) 0.2589(17) 0.127(3) 0.062 Uiso d D 1 1 . .
loop_
    _atom_site_aniso_label
    _atom_site_aniso_U_11
    _atom_site_aniso_U_22
    _atom_site_aniso_U_33
    _atom_site_aniso_U_12
    _atom_site_aniso_U_13
    _atom_site_aniso_U_23
    Br1 0.02863(13) 0.02049(12) 0.01247(12) 0.00333(11) -0.00033(10)
                                                                    -0.00168(10)
    Br2 0.02392(13) 0.02328(14) 0.01258(12) 0.00015(11) 0.00074(10) 0.00066(10)
    Br3 0.03634(16) 0.02193(14) 0.01756(13) -0.00037(11) 0.00752(11) 0.00566(10)
    Br4 0.04323(17) 0.02575(14) 0.01522(13) 0.01038(12) 0.00278(11) -0.00298(10)
    C1 0.0122(10) 0.0121(11) 0.0188(11) 0.0018(9) 0.0038(9) -0.0018(9)
    C2 0.0181(11) 0.0186(13) 0.0149(10) 0.0020(9) 0.0054(9) 0.0034(9)
    C3 0.0175(11) 0.0231(13) 0.0131(11) 0.0023(10) 0.0029(9) -0.0034(9)
    C4 0.0124(10) 0.0150(11) 0.0197(11) 0.0008(9) 0.0027(9) -0.0009(9)
    C5 0.0165(11) 0.0185(12) 0.0167(11) 0.0022(9) 0.0027(9) 0.0045(9)
    C7 0.0151(11) 0.0160(11) 0.0217(12) -0.0017(9) -0.0002(9) 0.0001(9)
    C8 0.0202(11) 0.0128(11) 0.0148(11) -0.0025(9) 0.0006(9) -0.0012(8)
    C9 0.0361(15) 0.0121(11) 0.0131(11) 0.0057(10) 0.0004(10) -0.0008(9)
    C10 0.059(2) 0.0202(14) 0.0182(13) -0.0014(13) 0.0134(13) 0.0011(11)
    C12 0.0135(11) 0.0204(13) 0.0163(12) 0.0031(9) 0.0039(9) 0.0021(10)
    C13 0.0166(12) 0.0259(13) 0.0174(12) 0.0025(10) 0.0033(10) -0.0054(10)
    C17 0.0133(10) 0.0229(14) 0.0111(10) 0.0001(9) 0.0006(8) -0.0010(9)
    C16 0.0143(11) 0.0225(12) 0.0167(11) -0.0016(10) 0.0015(9) -0.0029(10)
    C14 0.0178(11) 0.0289(14) 0.0127(11) 0.0020(10) 0.0020(9) 0.0031(10)
    C11 0.0188(12) 0.0109(10) 0.0171(11) 0.0014(9) 0.0046(9) -0.0015(9)
    C15 0.0123(10) 0.0222(13) 0.0181(11) 0.0014(9) 0.0024(9) 0.0055(9)
    C20 0.0236(13) 0.0103(11) 0.0202(12) 0.0010(9) -0.0031(10) 0.0023(9)
    C19 0.0230(12) 0.0146(11) 0.0176(12) -0.0054(9) 0.0000(10) 0.0043(9)
    C21 0.0220(12) 0.0115(11) 0.0163(11) 0.0044(9) 0.0039(9) -0.0015(9)
    C22 0.0220(12) 0.0194(13) 0.0174(11) 0.0022(10) 0.0007(9) 0.0013(10)
    C18 0.0221(12) 0.0233(13) 0.0210(12) -0.0035(10) 0.0046(10) 0.0047(10)
    C6 0.0158(11) 0.0209(12) 0.0099(11) 0.0023(9) 0.0010(9) -0.0034(9)
    N1 0.0236(11) 0.0166(10) 0.0116(9) -0.0030(8) 0.0024(8) -0.0016(8)
    N2 0.0218(10) 0.0149(10) 0.0169(10) -0.0059(8) 0.0002(8) 0.0027(8)
    O1 0.0217(9) 0.0142(9) 0.0180(9) 0.0010(7) 0.0026(7) 0.0005(7)
    O2 0.0394(12) 0.0297(11) 0.0183(9) -0.0018(9) -0.0047(8) -0.0065(8)
    O3 0.0218(9) 0.0353(11) 0.0198(9) -0.0082(8) -0.0008(7) 0.0117(8)
    O4 0.0178(8) 0.0163(8) 0.0192(8) -0.0024(7) 0.0007(7) 0.0020(7)
    O5 0.0273(9) 0.0184(9) 0.0156(9) 0.0072(8) 0.0050(7) 0.0001(7)
    O6 0.0281(10) 0.0221(10) 0.0257(10) -0.0043(8) 0.0053(8) -0.0087(8)
    O7 0.0292(10) 0.0302(11) 0.0203(9) -0.0120(8) -0.0024(8) -0.0030(8)
    O8 0.0240(9) 0.0275(10) 0.0171(8) -0.0023(7) 0.0032(7) 0.0057(7)
    O1W 0.0294(12) 0.0756(18) 0.0375(13) 0.0269(12) -0.0135(10) -0.0321(12)
_geom_special_details
;
 All esds (except the esd in the dihedral angle between two l.s. planes)
 are estimated using the full covariance matrix.  The cell esds are taken
 into account individually in the estimation of esds in distances, angles
 and torsion angles; correlations between esds in cell parameters are only
 used when they are defined by crystal symmetry.  An approximate (isotropic)
 treatment of cell esds is used for estimating esds involving l.s. planes.
;
loop_
    _geom_bond_atom_site_label_1
    _geom_bond_atom_site_label_2
    _geom_bond_site_symmetry_2
    _geom_bond_distance
    _geom_bond_publ_flag
    Br1 C6 . 1.889(2) ?
    Br2 C17 . 1.890(2) ?
    Br3 C2 . 1.897(2) ?
    Br4 C13 . 1.887(3) ?
    C1 O1 . 1.362(3) ?
    C1 C2 . 1.384(3) ?
    C1 C6 . 1.388(3) ?
    C2 C3 . 1.387(3) ?
    C3 C4 . 1.385(3) ?
    C3 H3 . 0.9300 ?
    C4 C5 . 1.398(3) ?
    C4 C7 . 1.512(3) ?
    C5 C6 . 1.382(3) ?
    C5 H5 . 0.9300 ?
    C7 C8 . 1.546(3) ?
    C7 H7B . 0.9700 ?
    C7 H7A . 0.9700 ?
    C8 N1 . 1.457(3) ?
    C8 C11 . 1.524(3) ?
    C8 H8 . 0.9800 ?
    C9 O2 . 1.236(3) ?
    C9 N1 . 1.339(3) ?
    C9 C10 . 1.510(4) ?
    C10 H10C . 0.9600 ?
    C10 H10A . 0.9600 ?
    C10 H10B . 0.9600 ?
    C12 O5 . 1.359(3) ?
    C12 C13 . 1.386(3) ?
    C12 C17 . 1.403(3) ?
    C13 C14 . 1.391(4) ?
    C17 C16 . 1.372(4) ?
    C16 C15 . 1.402(3) ?
    C16 H16 . 0.9300 ?
    C14 C15 . 1.392(4) ?
    C14 H14 . 0.9300 ?
    C11 O4 . 1.215(3) ?
    C11 O3 . 1.304(3) ?
    C15 C18 . 1.506(3) ?
    C20 O6 . 1.213(3) ?
    C20 O7 . 1.318(3) ?
    C20 C19 . 1.526(3) ?
    C19 N2 . 1.450(3) ?
    C19 C18 . 1.542(3) ?
    C19 H19 . 0.9800 ?
    C21 O8 . 1.245(3) ?
    C21 N2 . 1.330(3) ?
    C21 C22 . 1.499(3) ?
    C22 H22C . 0.9600 ?
    C22 H22B . 0.9600 ?
    C22 H22A . 0.9600 ?
    C18 H18B . 0.9700 ?
    C18 H18A . 0.9700 ?
    N1 H1N . 0.852(7) ?
    N2 H2N . 0.847(7) ?
    O1 H1O . 0.829(7) ?
    O3 H3O . 0.832(7) ?
    O5 H5O . 0.825(7) ?
    O7 H7O . 0.830(7) ?
    O1W H1W . 0.837(7) ?
    O1W H2W . 0.830(7) ?
loop_
    _geom_angle_atom_site_label_1
    _geom_angle_atom_site_label_2
    _geom_angle_atom_site_label_3
    _geom_angle_site_symmetry_1
    _geom_angle_site_symmetry_3
    _geom_angle
    _geom_angle_publ_flag
    O1 C1 C2 . . 124.0(2) ?
    O1 C1 C6 . . 118.8(2) ?
    C2 C1 C6 . . 117.2(2) ?
    C1 C2 C3 . . 121.9(2) ?
    C1 C2 Br3 . . 117.70(18) ?
    C3 C2 Br3 . . 120.31(17) ?
    C4 C3 C2 . . 120.5(2) ?
    C4 C3 H3 . . 119.7 ?
    C2 C3 H3 . . 119.7 ?
    C3 C4 C5 . . 118.1(2) ?
    C3 C4 C7 . . 121.3(2) ?
    C5 C4 C7 . . 120.5(2) ?
    C6 C5 C4 . . 120.5(2) ?
    C6 C5 H5 . . 119.8 ?
    C4 C5 H5 . . 119.8 ?
    C4 C7 C8 . . 115.08(18) ?
    C4 C7 H7B . . 108.5 ?
    C8 C7 H7B . . 108.5 ?
    C4 C7 H7A . . 108.5 ?
    C8 C7 H7A . . 108.5 ?
    H7B C7 H7A . . 107.5 ?
    N1 C8 C11 . . 109.89(18) ?
    N1 C8 C7 . . 111.89(19) ?
    C11 C8 C7 . . 111.97(19) ?
    N1 C8 H8 . . 107.6 ?
    C11 C8 H8 . . 107.6 ?
    C7 C8 H8 . . 107.6 ?
    O2 C9 N1 . . 122.0(2) ?
    O2 C9 C10 . . 122.7(2) ?
    N1 C9 C10 . . 115.3(2) ?
    C9 C10 H10C . . 109.5 ?
    C9 C10 H10A . . 109.5 ?
    H10C C10 H10A . . 109.5 ?
    C9 C10 H10B . . 109.5 ?
    H10C C10 H10B . . 109.5 ?
    H10A C10 H10B . . 109.5 ?
    O5 C12 C13 . . 124.2(2) ?
    O5 C12 C17 . . 119.0(2) ?
    C13 C12 C17 . . 116.9(2) ?
    C12 C13 C14 . . 121.7(2) ?
    C12 C13 Br4 . . 119.0(2) ?
    C14 C13 Br4 . . 119.26(18) ?
    C16 C17 C12 . . 121.7(2) ?
    C16 C17 Br2 . . 120.17(18) ?
    C12 C17 Br2 . . 118.09(18) ?
    C17 C16 C15 . . 121.3(2) ?
    C17 C16 H16 . . 119.3 ?
    C15 C16 H16 . . 119.3 ?
    C15 C14 C13 . . 121.1(2) ?
    C15 C14 H14 . . 119.5 ?
    C13 C14 H14 . . 119.5 ?
    O4 C11 O3 . . 124.4(2) ?
    O4 C11 C8 . . 124.0(2) ?
    O3 C11 C8 . . 111.53(19) ?
    C14 C15 C16 . . 117.2(2) ?
    C14 C15 C18 . . 120.8(2) ?
    C16 C15 C18 . . 121.9(2) ?
    O6 C20 O7 . . 125.2(2) ?
    O6 C20 C19 . . 124.4(2) ?
    O7 C20 C19 . . 110.4(2) ?
    N2 C19 C20 . . 109.8(2) ?
    N2 C19 C18 . . 112.7(2) ?
    C20 C19 C18 . . 113.7(2) ?
    N2 C19 H19 . . 106.8 ?
    C20 C19 H19 . . 106.8 ?
    C18 C19 H19 . . 106.8 ?
    O8 C21 N2 . . 121.2(2) ?
    O8 C21 C22 . . 122.1(2) ?
    N2 C21 C22 . . 116.8(2) ?
    C21 C22 H22C . . 109.5 ?
    C21 C22 H22B . . 109.5 ?
    H22C C22 H22B . . 109.5 ?
    C21 C22 H22A . . 109.5 ?
    H22C C22 H22A . . 109.5 ?
    H22B C22 H22A . . 109.5 ?
    C15 C18 C19 . . 116.3(2) ?
    C15 C18 H18B . . 108.2 ?
    C19 C18 H18B . . 108.2 ?
    C15 C18 H18A . . 108.2 ?
    C19 C18 H18A . . 108.2 ?
    H18B C18 H18A . . 107.4 ?
    C5 C6 C1 . . 121.8(2) ?
    C5 C6 Br1 . . 119.52(19) ?
    C1 C6 Br1 . . 118.63(18) ?
    C9 N1 C8 . . 121.4(2) ?
    C9 N1 H1N . . 122.9(18) ?
    C8 N1 H1N . . 115.2(18) ?
    C21 N2 C19 . . 123.1(2) ?
    C21 N2 H2N . . 124.7(19) ?
    C19 N2 H2N . . 112.2(19) ?
    C1 O1 H1O . . 113(2) ?
    C11 O3 H3O . . 106(2) ?
    C12 O5 H5O . . 115(2) ?
    C20 O7 H7O . . 108(2) ?
    H1W O1W H2W . . 108(4) ?
loop_
    _geom_torsion_atom_site_label_1
    _geom_torsion_atom_site_label_2
    _geom_torsion_atom_site_label_3
    _geom_torsion_atom_site_label_4
    _geom_torsion_site_symmetry_1
    _geom_torsion_site_symmetry_2
    _geom_torsion_site_symmetry_3
    _geom_torsion_site_symmetry_4
    _geom_torsion
    _geom_torsion_publ_flag
    O1 C1 C2 C3 . . . . -179.9(2) ?
    C6 C1 C2 C3 . . . . 0.7(3) ?
    O1 C1 C2 Br3 . . . . 3.8(3) ?
    C6 C1 C2 Br3 . . . . -175.51(16) ?
    C1 C2 C3 C4 . . . . -1.1(3) ?
    Br3 C2 C3 C4 . . . . 175.04(17) ?
    C2 C3 C4 C5 . . . . 0.9(3) ?
    C2 C3 C4 C7 . . . . -175.7(2) ?
    C3 C4 C5 C6 . . . . -0.3(3) ?
    C7 C4 C5 C6 . . . . 176.3(2) ?
    C3 C4 C7 C8 . . . . -98.5(3) ?
    C5 C4 C7 C8 . . . . 85.1(3) ?
    C4 C7 C8 N1 . . . . 55.1(3) ?
    C4 C7 C8 C11 . . . . -68.8(3) ?
    O5 C12 C13 C14 . . . . 178.4(2) ?
    C17 C12 C13 C14 . . . . -2.2(3) ?
    O5 C12 C13 Br4 . . . . -2.3(3) ?
    C17 C12 C13 Br4 . . . . 177.10(17) ?
    O5 C12 C17 C16 . . . . -178.3(2) ?
    C13 C12 C17 C16 . . . . 2.3(3) ?
    O5 C12 C17 Br2 . . . . 0.6(3) ?
    C13 C12 C17 Br2 . . . . -178.86(17) ?
    C12 C17 C16 C15 . . . . -0.3(3) ?
    Br2 C17 C16 C15 . . . . -179.19(17) ?
    C12 C13 C14 C15 . . . . 0.3(4) ?
    Br4 C13 C14 C15 . . . . -179.05(17) ?
    N1 C8 C11 O4 . . . . -22.1(3) ?
    C7 C8 C11 O4 . . . . 102.9(3) ?
    N1 C8 C11 O3 . . . . 159.0(2) ?
    C7 C8 C11 O3 . . . . -76.0(2) ?
    C13 C14 C15 C16 . . . . 1.7(3) ?
    C13 C14 C15 C18 . . . . -175.2(2) ?
    C17 C16 C15 C14 . . . . -1.7(3) ?
    C17 C16 C15 C18 . . . . 175.2(2) ?
    O6 C20 C19 N2 . . . . -0.1(3) ?
    O7 C20 C19 N2 . . . . 179.62(19) ?
    O6 C20 C19 C18 . . . . 127.2(3) ?
    O7 C20 C19 C18 . . . . -53.2(3) ?
    C14 C15 C18 C19 . . . . -110.4(3) ?
    C16 C15 C18 C19 . . . . 72.9(3) ?
    N2 C19 C18 C15 . . . . 60.6(3) ?
    C20 C19 C18 C15 . . . . -65.1(3) ?
    C4 C5 C6 C1 . . . . 0.0(3) ?
    C4 C5 C6 Br1 . . . . -176.88(17) ?
    O1 C1 C6 C5 . . . . -179.5(2) ?
    C2 C1 C6 C5 . . . . -0.2(3) ?
    O1 C1 C6 Br1 . . . . -2.6(3) ?
    C2 C1 C6 Br1 . . . . 176.72(16) ?
    O2 C9 N1 C8 . . . . 2.6(4) ?
    C10 C9 N1 C8 . . . . -178.4(2) ?
    C11 C8 N1 C9 . . . . -152.5(2) ?
    C7 C8 N1 C9 . . . . 82.5(3) ?
    O8 C21 N2 C19 . . . . -5.7(4) ?
    C22 C21 N2 C19 . . . . 173.3(2) ?
    C20 C19 N2 C21 . . . . -135.0(2) ?
    C18 C19 N2 C21 . . . . 97.2(3) ?
loop_
    _geom_hbond_atom_site_label_D
    _geom_hbond_atom_site_label_H
    _geom_hbond_atom_site_label_A
    _geom_hbond_site_symmetry_A
    _geom_hbond_distance_DH
    _geom_hbond_distance_HA
    _geom_hbond_distance_DA
    _geom_hbond_angle_DHA
    N2 H2N O1 2_656 0.847(7) 2.109(9) 2.945(3) 169(3)
    O7 H7O O1W 1_455 0.830(7) 1.784(9) 2.607(3) 171(3)
    O1W H1W O4 1_655 0.837(7) 2.11(2) 2.814(3) 142(3)
    O1W H2W O2 1_554 0.830(7) 2.011(9) 2.836(3) 172(4)
    N1 H1N O5 2_546 0.852(7) 2.308(9) 3.152(3) 170(2)
    O3 H3O O8 1_554 0.832(7) 1.762(11) 2.573(2) 165(3)
    O5 H5O Br4 . 0.825(7) 2.73(3) 3.1096(16) 110(2)
    O5 H5O O4 2_556 0.825(7) 1.956(14) 2.732(2) 156(3)
    O1 H1O O6 2_646 0.829(7) 2.057(18) 2.750(2) 141(3)
    O1 H1O Br3 . 0.829(7) 2.61(3) 3.0777(17) 117(2)
