# Supplementary material for: N-Acetyl-3,5-dibromo-l-tyrosine hemihydrate
Source: Acta Crystallogr Sect E Struct Rep Online. 2012 Aug 1;68(Pt 9):o2601–2. doi: 10.1107/S1600536812032928 (PMC3435634; doi:10.1107/S1600536812032928)
Supplement: Supplementary file 2 [file e-68-o2601-Isup2.hkl]

# 
# h,k,l, Fc-squared, Fo-squared, sigma(Fo-squared) and status flag 
# 
data_I
_shelx_title ' p21 in P2(1)' 
_shelx_refln_list_code          4 
_shelx_F_calc_maximum      234.17 
_exptl_crystal_F_000       764.00 
_reflns_d_resolution_high  0.7300 
 
loop_ 
 _symmetry_equiv_pos_as_xyz 
 'x, y, z' 
 '-x, y+1/2, -z' 
 
_cell_length_a     7.1095 
_cell_length_b    22.5186 
_cell_length_c     8.6486 
_cell_angle_alpha  90.000 
_cell_angle_beta  105.946 
_cell_angle_gamma  90.000 
 
_shelx_F_squared_multiplier     1.000 
 
loop_ 
 _refln_index_h 
 _refln_index_k 
 _refln_index_l 
 _refln_F_squared_calc 
 _refln_F_squared_meas 
 _refln_F_squared_sigma 
 _refln_observed_status 
   0 -30   0      223.12      298.52     58.07 o 
   1 -30   0      241.81      237.33     45.15 o 
   2 -30   0      236.89      265.74     41.30 o 
   1 -29   0      194.52      247.74     36.14 o 
   2 -29   0      319.18      330.57     42.30 o 
   3 -29   0      167.55      229.76     39.17 o 
   0 -28   0     1345.10     1363.54    107.60 o 
   1 -28   0      870.36      904.10     62.07 o 
   2 -28   0       89.43       98.54     32.03 o 
   3 -28   0      575.19      529.50     50.71 o 
   1 -27   0        5.15       21.49     26.79 o 
   2 -27   0      415.50      419.47     74.80 o 
   3 -27   0        4.46      -30.78     30.78 o 
   4 -27   0       17.64       13.74     33.32 o 
   0 -26   0     4484.43     4828.33    295.61 o 
   1 -26   0      452.16      489.59     41.21 o 
   2 -26   0       84.58      113.91     30.77 o 
   3 -26   0      637.92      679.41     55.28 o 
   4 -26   0      701.55      689.64     59.07 o 
   5 -26   0      174.32      179.91     62.43 o 
   1 -25   0      330.09      397.37     83.40 o 
   2 -25   0      406.19      453.92     41.28 o 
   3 -25   0      274.37      307.92     40.58 o 
   4 -25   0      542.29      479.76     50.85 o 
   5 -25   0       63.49       30.63     35.59 o 
   0 -24   0     4386.81     4589.84    277.80 o 
   1 -24   0        9.48       19.19     17.77 o 
   2 -24   0      946.30      974.93     63.20 o 
   3 -24   0      319.19      334.23     50.31 o 
   4 -24   0     1491.10     1437.72    122.48 o 
   5 -24   0      186.43      203.42     38.28 o 
   1 -23   0      879.51      925.14     46.57 o 
   2 -23   0      620.53      667.68     39.02 o 
   3 -23   0      397.19      410.88     40.96 o 
   4 -23   0      315.86      309.02     38.44 o 
   5 -23   0       86.61       89.44     34.10 o 
   6 -23   0      520.90      493.75     50.05 o 
   0 -22   0     1658.36     1722.54     83.06 o 
   1 -22   0      377.12      423.69     28.84 o 
   2 -22   0     2011.25     1989.68     78.93 o 
   3 -22   0     1181.43      977.84     62.85 o 
   4 -22   0      993.87     1052.87     66.59 o 
   5 -22   0      247.42      269.72     36.00 o 
   6 -22   0      648.53      638.26     52.48 o 
   1 -21   0     2055.74     2085.79     78.09 o 
   2 -21   0       61.56       49.01     18.72 o 
   3 -21   0     2295.68     2193.49    132.73 o 
   4 -21   0       95.13       91.01     28.17 o 
   5 -21   0      289.72      275.58     35.24 o 
   6 -21   0      305.45      306.34     40.95 o 
   0 -20   0     1511.58     1508.15     72.91 o 
   1 -20   0      770.93      758.85     38.73 o 
   2 -20   0      212.62      206.86     23.10 o 
   3 -20   0     4111.58     4064.96    180.04 o 
   4 -20   0      535.96      568.45     47.13 o 
   5 -20   0      202.77      172.95     31.55 o 
   6 -20   0      623.94      682.81     51.55 o 
   7 -20   0      737.30      752.78     59.10 o 
   1 -19   0     1837.74     1855.67     61.66 o 
   2 -19   0      693.69      644.35     35.71 o 
   3 -19   0      753.05      754.03     52.68 o 
   4 -19   0      691.99      689.65     49.98 o 
   5 -19   0      294.67      326.84     33.88 o 
   6 -19   0      407.00      429.17     41.60 o 
   7 -19   0      596.43      660.62     53.36 o 
   0 -18   0     1850.09     1833.57     78.59 o 
   1 -18   0     2684.93     2749.95     84.78 o 
   2 -18   0     1313.87     1258.46     55.57 o 
   3 -18   0     4573.16     4422.42    187.43 o 
   4 -18   0      286.82      341.10     65.61 o 
   5 -18   0      421.04      486.93     38.65 o 
   6 -18   0      153.91      169.78     30.55 o 
   7 -18   0     1219.34     1279.28     75.40 o 
   1 -17   0     2721.62     2679.68     84.48 o 
   2 -17   0       58.24       51.37     12.49 o 
   3 -17   0     3004.54     2984.09    127.71 o 
   4 -17   0     1433.37     1412.29     69.08 o 
   5 -17   0      695.44      727.56     47.65 o 
   6 -17   0      520.79      595.34     77.81 o 
   7 -17   0      139.56      163.42     32.16 o 
   0 -16   0     2524.62     2511.63    105.19 o 
   1 -16   0     4281.83     4213.50    128.01 o 
   2 -16   0     2160.13     2090.18     67.61 o 
   3 -16   0     4721.87     4792.02    183.54 o 
   4 -16   0     1272.80     1300.11     63.94 o 
   5 -16   0     3013.70     3005.56    129.60 o 
   6 -16   0      109.61      117.49     27.09 o 
   7 -16   0      550.77      582.83     46.92 o 
   8 -16   0       33.05       27.19     44.62 o 
   1 -15   0      226.50      237.05     15.96 o 
   2 -15   0     1586.12     1532.36     48.41 o 
   3 -15   0      789.51      757.76     33.72 o 
   4 -15   0      572.23      609.67     41.46 o 
   5 -15   0      308.76      323.00     30.13 o 
   6 -15   0     2177.76     2192.66    102.82 o 
   7 -15   0      657.79      692.27     50.04 o 
   8 -15   0       49.90       51.47     27.71 o 
   0 -14   0    17519.37    17872.12    703.74 o 
   1 -14   0     3848.16     3756.19    109.22 o 
   2 -14   0      873.74      843.30     32.38 o 
   3 -14   0      250.89      242.06     16.84 o 
   4 -14   0     2330.88     2344.40    103.60 o 
   5 -14   0      676.24      676.74     43.53 o 
   6 -14   0      402.82      436.00     34.61 o 
   7 -14   0       64.17       60.36     26.25 o 
   8 -14   0      305.30      324.54     39.48 o 
   1 -13   0       83.14       89.21     10.60 o 
   2 -13   0     4821.81     4763.99    137.08 o 
   3 -13   0      300.13      291.13     17.60 o 
   4 -13   0     1022.17     1036.47     54.64 o 
   5 -13   0       75.15       79.21     19.04 o 
   6 -13   0     4284.09     4100.57    179.81 o 
   7 -13   0      268.22      267.36     32.24 o 
   8 -13   0        6.78       -3.83     24.50 o 
   0 -12   0    38696.77    41116.63   1626.77 o 
   1 -12   0      202.25      222.94     13.90 o 
   2 -12   0      804.93      785.54     29.80 o 
   3 -12   0     1017.40     1060.72     42.30 o 
   4 -12   0     5806.89     5642.46    193.31 o 
   5 -12   0      434.19      422.22     31.94 o 
   6 -12   0      781.71      796.10     49.17 o 
   7 -12   0      336.17      364.20     35.13 o 
   8 -12   0      265.71      204.30     34.13 o 
   1 -11   0      710.70      648.79     26.16 o 
   2 -11   0     4072.66     4265.89    109.21 o 
   3 -11   0     3018.79     3206.71     92.15 o 
   4 -11   0      678.57      649.81     29.38 o 
   5 -11   0      357.71      369.28     28.83 o 
   6 -11   0     1704.23     1591.86     79.56 o 
   7 -11   0      142.58      179.91     28.06 o 
   8 -11   0      505.78      497.36     60.53 o 
   0 -10   0    20013.50    21235.53    825.19 o 
   1 -10   0     1629.62     1581.26     41.77 o 
   2 -10   0     5964.57     5994.27    145.78 o 
   3 -10   0     2230.35     2281.80     69.35 o 
   4 -10   0     2201.06     2180.97     62.03 o 
   5 -10   0     1493.35     1489.60     55.30 o 
   6 -10   0     1915.68     1774.49     83.15 o 
   7 -10   0      293.92      309.11     49.73 o 
   8 -10   0      210.01      175.53     30.00 o 
   1  -9   0     7873.86     7954.80    213.89 o 
   2  -9   0     2502.97     2630.91     66.12 o 
   3  -9   0     5415.05     5538.95    158.47 o 
   4  -9   0      609.81      585.78     22.41 o 
   5  -9   0      985.05      996.61     36.62 o 
   6  -9   0     1227.06     1182.70     62.03 o 
   7  -9   0      297.17      248.14     42.86 o 
   8  -9   0      394.38      337.63     35.95 o 
   1  -8   0     2328.98     2319.91     78.01 o 
   2  -8   0     4524.68     4489.01    119.18 o 
   3  -8   0    12667.09    12532.00    361.24 o 
   4  -8   0      339.39      334.27     17.41 o 
   5  -8   0     2206.20     2176.88     67.69 o 
   6  -8   0      961.04      964.57     37.06 o 
   7  -8   0     2845.69     2729.03    124.47 o 
   8  -8   0      163.19      192.25     29.97 o 
   9  -8   0       41.93       20.66     39.59 o 
   1  -7   0    15265.79    16109.68    404.26 o 
   2  -7   0      558.15      590.27     20.29 o 
   3  -7   0     5490.37     5396.32    148.04 o 
   4  -7   0      276.02      298.27     16.23 o 
   5  -7   0      397.66      421.09     20.55 o 
   6  -7   0      242.29      260.43     21.16 o 
   7  -7   0      146.59      123.01     23.70 o 
   8  -7   0      199.94      214.23     29.97 o 
   9  -7   0      982.92     1101.10     99.56 o 
   0  -6   0     2428.75     2445.22    109.21 o 
   1  -6   0    13645.13    14247.32    359.91 o 
   2  -6   0     1157.45     1171.94     36.50 o 
   3  -6   0    16863.13    16737.42    472.83 o 
   4  -6   0       54.76       40.64      8.02 o 
   5  -6   0      369.95      349.99     18.80 o 
   6  -6   0      129.68      135.34     14.24 o 
   7  -6   0     2785.09     2832.56     87.08 o 
   8  -6   0       51.27       60.93     25.46 o 
   9  -6   0        9.17        7.20     28.75 o 
   1  -5   0     1866.00     1870.26     46.34 o 
   2  -5   0      270.86      285.04     12.19 o 
   3  -5   0     7440.37     7456.30    213.13 o 
   4  -5   0       81.84       87.69      9.52 o 
   5  -5   0       74.15       78.53     10.74 o 
   6  -5   0      572.45      565.51     26.52 o 
   7  -5   0       20.66       32.30     14.88 o 
   8  -5   0      106.30      126.97     25.61 o 
   9  -5   0      546.63      560.17     47.49 o 
   0  -4   0    13381.51    12890.36    521.09 o 
   1  -4   0    18494.96    18967.65    459.12 o 
   2  -4   0     2645.00     2638.12     68.42 o 
   3  -4   0     9876.49     9795.44    266.57 o 
   4  -4   0      813.18      792.45     25.96 o 
   5  -4   0     1727.67     1726.30     55.95 o 
   6  -4   0      218.63      223.03     16.54 o 
   7  -4   0     2032.11     1969.15     65.40 o 
   8  -4   0      355.31      348.95     30.23 o 
   9  -4   0       84.95       98.67     29.83 o 
   1  -3   0     6879.42     7257.58    172.88 o 
   2  -3   0     9931.13    10425.65    426.11 o 
   3  -3   0     3935.64     4006.45    119.77 o 
   4  -3   0      568.79      520.47     23.21 o 
   5  -3   0      834.87      790.54     34.80 o 
   6  -3   0     2179.33     2115.83     78.75 o 
   7  -3   0      567.99      532.68     28.05 o 
   8  -3   0      193.08      219.47     21.50 o 
   9  -3   0      164.52      172.35     30.98 o 
   0  -2   0    21322.72    18153.06    863.81 o 
   1  -2   0      777.88      824.56     24.16 o 
   2  -2   0     3970.02     4111.78    137.49 o 
   3  -2   0     1405.60     1401.52     50.98 o 
   4  -2   0     3380.18     3190.69    113.75 o 
   5  -2   0     2354.93     2262.86     75.00 o 
   6  -2   0     1696.63     1604.88     81.81 o 
   7  -2   0      106.61       75.99     17.82 o 
   8  -2   0      237.92      241.01     21.82 o 
   9  -2   0       95.71       77.20     26.44 o 
   1  -1   0     2859.79     3033.65    103.14 o 
   2  -1   0    31620.98    33324.00   1280.91 o 
   3  -1   0     1363.49     1469.56     57.29 o 
   4  -1   0      807.17      753.73     33.03 o 
   5  -1   0       86.36       63.27     11.88 o 
   6  -1   0     6299.56     6036.73    192.30 o 
   7  -1   0       29.91       34.77     16.50 o 
   8  -1   0      110.32       90.46     21.18 o 
   9  -1   0       26.79        2.33     23.93 o 
   1   0   0     1345.33     1396.66     46.07 o 
   2   0   0     1457.55     1476.64     49.23 o 
   3   0   0      627.49      665.03     33.01 o 
   4   0   0     6054.87     5859.03    192.61 o 
   5   0   0      686.84      662.65     30.56 o 
   6   0   0      237.60      241.09     20.10 o 
   7   0   0       23.79       24.33     15.95 o 
   8   0   0       54.83       28.69     20.20 o 
   9   0   0        6.74       -0.41     18.99 o 
   1   1   0     3086.57     3294.18     78.66 o 
   2   1   0    31345.70    32078.73    789.72 o 
   3   1   0     1629.98     1771.24     44.54 o 
   4   1   0      884.63      854.82     33.11 o 
   5   1   0      129.19      127.42     13.71 o 
   6   1   0     5661.37     5388.63    191.50 o 
   7   1   0       42.70       37.18     15.85 o 
   8   1   0      110.21       97.97     21.65 o 
   9   1   0       26.17       -2.88     28.67 o 
   0   2   0    21436.43    18622.57    977.97 o 
   2   2   0     4206.27     4342.89    115.73 o 
   3   2   0     1504.15     1483.93     37.91 o 
   4   2   0     3826.35     3603.31    114.83 o 
   5   2   0     2034.83     1895.90     74.16 o 
   6   2   0     1852.06     1732.51     64.79 o 
   7   2   0       79.77       76.48     17.57 o 
   8   2   0      195.69      198.04     31.38 o 
   9   2   0      113.85      136.86     34.14 o 
   1   3   0     6058.61     6475.93    217.61 o 
   2   3   0    10348.13    11040.10    294.18 o 
   3   3   0     3343.33     3399.05     90.14 o 
   4   3   0      511.67      461.54     15.56 o 
   5   3   0      824.90      800.83     35.26 o 
   6   3   0     2233.45     2165.29     79.59 o 
   7   3   0      586.63      563.44     42.22 o 
   8   3   0      224.56      226.41     33.41 o 
   9   3   0      145.84      179.84     36.14 o 
   0   4   0    13576.38    13355.43    505.57 o 
   1   4   0    16948.94    17811.33    576.14 o 
   2   4   0     1996.21     2058.80     76.83 o 
   3   4   0     9219.18     9360.16    261.60 o 
   4   4   0      664.29      626.48     23.28 o 
   5   4   0     1901.49     1893.24    110.93 o 
   6   4   0      186.79      177.41     24.52 o 
   7   4   0     2072.37     1948.17     96.26 o 
   8   4   0      364.64      362.41     39.64 o 
   9   4   0       73.20       60.66     32.05 o 
   1   5   0     1692.41     1659.23     59.26 o 
   2   5   0      305.78      338.92     13.23 o 
   3   5   0     7565.01     7805.37    209.76 o 
   4   5   0      126.26      130.96      8.37 o 
   5   5   0       30.44       22.41     17.98 o 
   6   5   0      620.44      554.85     40.43 o 
   7   5   0        1.06      -21.16     21.16 o 
   8   5   0       84.72       76.26     29.63 o 
   9   5   0      586.79      627.25     91.94 o 
   0   6   0     2746.68     2796.22    107.05 o 
   1   6   0    14829.13    15008.13    453.36 o 
   2   6   0     1219.92     1262.27     37.40 o 
   3   6   0    16957.30    17548.83    533.13 o 
   4   6   0       74.84       67.13      9.65 o 
   5   6   0      322.16      305.48     27.90 o 
   6   6   0      120.37      145.95     22.77 o 
   7   6   0     2668.87     2606.47    127.29 o 
   8   6   0       79.13       79.41     31.24 o 
   9   6   0       14.00       38.58     32.01 o 
   1   7   0    16403.70    16662.07    544.72 o 
   2   7   0      556.19      616.56     21.82 o 
   3   7   0     5130.11     5084.29    146.13 o 
   4   7   0      359.83      369.52     16.34 o 
   5   7   0      343.87      332.81     29.68 o 
   6   7   0      212.37      198.54     26.10 o 
   7   7   0      166.81      147.06     27.87 o 
   8   7   0      174.39      143.34     32.76 o 
   9   7   0     1020.03     1142.63    101.52 o 
   0   8   0      733.12      850.69     38.24 o 
   1   8   0     2421.59     2372.28     84.80 o 
   2   8   0     5112.08     5143.45    152.09 o 
   3   8   0    13149.67    13507.59    356.50 o 
   4   8   0      423.47      423.63     17.92 o 
   5   8   0     2260.79     2258.19    100.87 o 
   6   8   0      973.66     1029.31     58.09 o 
   7   8   0     2948.94     2998.65    133.47 o 
   8   8   0      133.38      156.81     33.24 o 
   9   8   0       46.81       58.35     42.49 o 
   1   9   0     7247.20     7211.82    241.27 o 
   2   9   0     2229.67     2378.82     84.74 o 
   3   9   0     5602.10     5707.28    157.39 o 
   4   9   0      536.28      522.77     22.69 o 
   5   9   0     1138.52     1145.27    104.42 o 
   6   9   0     1376.86     1336.93     69.42 o 
   7   9   0      276.95      275.32     57.74 o 
   8   9   0      417.00      405.13     43.17 o 
   0  10   0    19877.72    20899.65   1090.60 o 
   1  10   0     1478.76     1444.29     53.96 o 
   2  10   0     5552.27     5394.69    184.77 o 
   3  10   0     2411.89     2452.27     70.49 o 
   4  10   0     1922.57     1881.17     61.64 o 
   5  10   0     1390.86     1424.76     73.37 o 
   6  10   0     1720.05     1774.32     96.91 o 
   7  10   0      251.91      237.79     33.72 o 
   8  10   0      185.47      148.10     40.65 o 
   1  11   0      867.87      858.20     42.97 o 
   2  11   0     4322.27     4315.58    139.58 o 
   3  11   0     3055.80     3148.26     92.70 o 
   4  11   0      693.74      654.16     30.09 o 
   5  11   0      280.88      325.81     31.46 o 
   6  11   0     1756.76     1840.72     88.37 o 
   7  11   0      175.71      169.99     34.32 o 
   8  11   0      519.03      516.17     48.67 o 
   0  12   0    38857.83    42240.84   1600.56 o 
   1  12   0      208.48      224.12     21.75 o 
   2  12   0     1035.53     1036.18     47.46 o 
   3  12   0     1147.17     1166.14     38.72 o 
   4  12   0     6033.13     6100.49    167.24 o 
   5  12   0      379.78      401.27     35.27 o 
   6  12   0      794.22      855.63     56.04 o 
   7  12   0      322.68      359.47     40.50 o 
   8  12   0      266.80      258.93     40.76 o 
   1  13   0       83.13      108.72     12.17 o 
   2  13   0     4732.61     4786.52    155.50 o 
   3  13   0      220.46      217.09     15.69 o 
   4  13   0      903.35      910.85     40.96 o 
   5  13   0       87.89       67.51     23.12 o 
   6  13   0     4373.87     4527.16    190.10 o 
   7  13   0      297.20      303.93     39.17 o 
   8  13   0        9.25        6.39     33.40 o 
   0  14   0    17298.23    17935.53    691.15 o 
   1  14   0     3620.30     3671.27    122.61 o 
   2  14   0      977.87      948.86     38.15 o 
   3  14   0      218.32      196.04     15.91 o 
   4  14   0     2357.12     2357.42     73.11 o 
   5  14   0      648.07      679.33     48.41 o 
   6  14   0      387.17      405.31     43.28 o 
   7  14   0      102.94      111.91     32.40 o 
   8  14   0      283.21      344.44     45.86 o 
   1  15   0      255.67      302.86     18.91 o 
   2  15   0     1340.75     1336.71     54.14 o 
   3  15   0      746.57      756.57     31.59 o 
   4  15   0      680.68      684.37     29.92 o 
   5  15   0      295.44      376.30     36.59 o 
   6  15   0     2017.51     2194.06    109.14 o 
   7  15   0      582.77      646.91     55.08 o 
   8  15   0       36.11       28.62     36.18 o 
   0  16   0     2192.20     2225.15    144.23 o 
   1  16   0     4551.75     4624.71    144.59 o 
   2  16   0     2221.16     2212.13     76.38 o 
   3  16   0     4434.91     4218.33    127.54 o 
   4  16   0     1245.65     1227.63     44.98 o 
   5  16   0     2920.02     2871.05    134.49 o 
   6  16   0       93.80       98.03     31.39 o 
   7  16   0      556.13      589.25     53.40 o 
   1  17   0     2810.18     2914.16     95.40 o 
   2  17   0       11.33        9.42     12.50 o 
   3  17   0     3052.21     2905.45     88.97 o 
   4  17   0     1388.60     1335.62     48.24 o 
   5  17   0      659.40      674.11     51.80 o 
   6  17   0      594.76      665.69     71.73 o 
   7  17   0      142.02      203.97     52.99 o 
   0  18   0     1368.36     1372.03    106.15 o 
   1  18   0     2707.95     2787.02    116.97 o 
   2  18   0     1260.98     1299.66     50.84 o 
   3  18   0     4541.68     4484.28    130.29 o 
   4  18   0      410.78      389.45     23.34 o 
   5  18   0      434.69      407.12     39.77 o 
   6  18   0      190.34      149.97     33.77 o 
   7  18   0     1335.83     1364.21     83.01 o 
   1  19   0     1889.40     1972.60     86.69 o 
   2  19   0      589.58      588.02     32.32 o 
   3  19   0     1006.80      990.28     41.01 o 
   4  19   0      774.29      735.12     36.62 o 
   5  19   0      219.43      183.65     32.47 o 
   6  19   0      481.83      521.66     47.56 o 
   7  19   0      526.83      555.03     54.61 o 
   0  20   0     1441.74     1535.19    104.25 o 
   1  20   0      790.39      739.43     64.49 o 
   2  20   0      197.78      228.99     28.92 o 
   3  20   0     4198.22     4273.94    124.23 o 
   4  20   0      638.79      653.65     32.40 o 
   5  20   0      314.71      330.25     36.27 o 
   6  20   0      560.06      519.78     50.41 o 
   7  20   0      919.12      973.27     68.83 o 
   1  21   0     1851.29     1975.94     92.47 o 
   2  21   0       77.68       80.21     22.43 o 
   3  21   0     2413.67     2537.86     89.03 o 
   4  21   0      188.22      186.02     20.20 o 
   5  21   0      272.76      255.06     47.24 o 
   6  21   0      345.39      330.15     42.18 o 
   0  22   0     1708.86     1829.75    118.32 o 
   1  22   0      427.85      424.84     35.77 o 
   2  22   0     1977.48     2006.56     93.14 o 
   3  22   0     1021.95     1019.46     48.11 o 
   4  22   0     1075.30     1109.39     51.85 o 
   5  22   0      262.40      260.09     35.59 o 
   6  22   0      601.46      567.47     53.27 o 
   1  23   0      958.57     1032.95     57.79 o 
   2  23   0      564.71      577.13     44.21 o 
   3  23   0      414.41      452.47     31.15 o 
   4  23   0      255.40      267.09     28.39 o 
   5  23   0      116.17      141.94     48.69 o 
   6  23   0      596.88      541.05     75.27 o 
   0  24   0     4442.80     4648.24    269.20 o 
   1  24   0       18.39       41.33     23.39 o 
   2  24   0     1016.20     1054.05     49.18 o 
   3  24   0      377.70      422.03     48.92 o 
   4  24   0     1573.21     1644.97     67.89 o 
   5  24   0      129.21      152.78     48.02 o 
   1  25   0      285.74      356.27     53.86 o 
   2  25   0      414.01      467.00     32.91 o 
   3  25   0      231.26      231.44     26.58 o 
   4  25   0      536.35      570.61     37.92 o 
   5  25   0       55.91       -6.53     45.06 o 
   0  26   0     4593.43     4952.57    285.95 o 
   1  26   0      360.01      396.74     38.21 o 
   2  26   0       79.39       79.80     26.90 o 
   3  26   0      583.33      683.90     41.63 o 
   4  26   0      656.34      733.74     45.64 o 
   5  26   0      147.83      146.02     53.89 o 
   1  27   0        2.19        9.05     25.98 o 
   2  27   0      491.39      551.92     44.13 o 
   3  27   0       14.72        8.57     22.11 o 
   4  27   0        6.81        1.35     23.45 o 
   0  28   0     1114.64     1094.34     95.93 o 
   1  28   0      954.06      917.92     59.97 o 
   2  28   0      153.76      215.06     34.61 o 
   3  28   0      542.54      603.00     52.94 o 
   1  29   0      162.86      140.05     34.48 o 
   2  29   0      224.36      287.48     59.97 o 
   3  29   0      182.94      180.75     36.62 o 
   0  30   0       98.88      144.01     45.45 o 
   1  30   0      317.12      350.66     41.72 o 
   2  30   0      196.74      211.72     36.98 o 
  -2 -30   1      130.10      120.94     35.26 o 
  -1 -30   1     1139.40     1370.32     80.32 o 
   0 -30   1        6.02       16.98     31.04 o 
   1 -30   1      673.02      705.82     54.92 o 
  -3 -29   1       41.56       28.55     31.73 o 
  -2 -29   1      425.74      456.24     43.53 o 
  -1 -29   1       41.84       84.30     31.64 o 
   0 -29   1      747.61      824.06     60.32 o 
   1 -29   1      592.22      615.76     78.62 o 
   2 -29   1      814.67      793.40     59.08 o 
  -4 -28   1      598.54      628.36     77.39 o 
  -3 -28   1      331.17      352.43     44.02 o 
  -2 -28   1      176.66      177.86     34.65 o 
  -1 -28   1      429.90      516.43     47.38 o 
   0 -28   1      291.88      312.12     37.63 o 
   1 -28   1      789.75      930.21     62.34 o 
   2 -28   1      257.39      269.70     38.02 o 
   3 -28   1      109.54      111.18     42.91 o 
  -4 -27   1      183.72      174.99     39.00 o 
  -3 -27   1       49.29       22.37     31.87 o 
  -2 -27   1      785.76      851.53     93.78 o 
  -1 -27   1       71.72      117.54     29.18 o 
   0 -27   1      500.10      584.71     56.96 o 
   1 -27   1      177.85      214.81     34.21 o 
   2 -27   1     1436.50     1435.98     65.55 o 
   3 -27   1      308.65      283.60     56.65 o 
   4 -27   1       10.15      -24.55     31.67 o 
  -5 -26   1      152.86      154.82     39.13 o 
  -4 -26   1     1498.48     1425.95    143.31 o 
  -3 -26   1      216.81      207.04     44.70 o 
  -2 -26   1      291.10      278.29     36.43 o 
  -1 -26   1      907.03      992.69    166.65 o 
   0 -26   1      296.57      349.67     36.23 o 
   1 -26   1      143.20      166.56     23.86 o 
   2 -26   1     1502.58     1445.61     65.99 o 
   3 -26   1      510.66      542.15    132.90 o 
   4 -26   1      266.62      236.82     40.12 o 
  -5 -25   1      299.90      346.98     48.50 o 
  -4 -25   1      148.84      142.59     35.31 o 
  -3 -25   1       20.13        3.32     28.81 o 
  -2 -25   1     2308.51     2403.43    134.91 o 
  -1 -25   1      292.75      280.75     43.61 o 
   0 -25   1      261.73      286.99     36.11 o 
   1 -25   1      330.94      335.04     27.66 o 
   2 -25   1     2340.81     2368.69     94.37 o 
   3 -25   1      120.79      124.05     32.73 o 
   4 -25   1      205.95      173.31     46.54 o 
   5 -25   1      474.16      476.36     49.40 o 
  -6 -24   1      292.96      292.26     63.49 o 
  -5 -24   1      181.94      160.82     36.48 o 
  -4 -24   1     2236.33     2143.44    116.97 o 
  -3 -24   1      379.43      374.14     51.07 o 
  -2 -24   1      545.56      539.93     45.71 o 
  -1 -24   1      683.61      747.19     50.37 o 
   0 -24   1     1005.92     1059.23     49.50 o 
   1 -24   1      502.37      521.10     35.00 o 
   2 -24   1      692.31      725.65     43.78 o 
   3 -24   1      236.31      224.42     35.85 o 
   4 -24   1      166.60      183.75     38.03 o 
   5 -24   1      131.22      145.27     45.51 o 
  -6 -23   1        8.51       27.43     31.56 o 
  -5 -23   1      243.93      275.35     38.73 o 
  -4 -23   1       89.86       99.33     32.17 o 
  -3 -23   1     1165.14     1112.38     69.50 o 
  -2 -23   1      552.98      581.33     45.49 o 
  -1 -23   1       59.35      121.67     27.32 o 
   0 -23   1     1111.07     1076.42     47.66 o 
   1 -23   1      585.84      614.63     36.84 o 
   2 -23   1     1750.63     1643.75     69.10 o 
   3 -23   1        8.11        1.30     24.51 o 
   4 -23   1      923.56      897.94     62.88 o 
   5 -23   1      522.44      594.41     50.32 o 
  -6 -22   1      323.82      361.43     42.38 o 
  -5 -22   1      179.01      166.92     32.60 o 
  -4 -22   1      809.76      813.19     56.88 o 
  -3 -22   1      534.90      474.78     75.80 o 
  -2 -22   1     1933.02     1893.71     94.48 o 
  -1 -22   1     2565.44     2593.11     93.04 o 
   0 -22   1      945.98      933.44     44.62 o 
   1 -22   1      921.22      994.26     46.63 o 
   2 -22   1     1866.35     1764.11    102.77 o 
   3 -22   1      919.52      888.90     47.91 o 
   4 -22   1      722.90      765.73     55.13 o 
   5 -22   1      255.66      231.09     35.57 o 
   6 -22   1      178.78      213.47     39.41 o 
  -7 -21   1      477.34      491.89     68.29 o 
  -6 -21   1       88.97      107.81     33.25 o 
  -5 -21   1     1145.76     1153.80     69.10 o 
  -4 -21   1       17.19       44.64     24.68 o 
  -3 -21   1      914.35      788.22     54.32 o 
  -2 -21   1      168.23      152.02     29.04 o 
  -1 -21   1      851.02      912.11     37.64 o 
   0 -21   1      573.27      604.56     34.88 o 
   1 -21   1      332.68      373.76     27.41 o 
   2 -21   1      313.84      303.49     30.05 o 
   3 -21   1      393.53      415.15     32.20 o 
   4 -21   1     1238.98     1227.00     70.51 o 
   5 -21   1     2437.71     2476.53    113.84 o 
   6 -21   1      440.64      426.99     42.64 o 
  -7 -20   1      547.11      609.51     50.66 o 
  -6 -20   1       14.84       -1.17     24.78 o 
  -5 -20   1      859.32      927.84     58.00 o 
  -4 -20   1      917.81      917.61     54.64 o 
  -3 -20   1       16.52       31.34     23.02 o 
  -2 -20   1      563.07      561.09     37.55 o 
  -1 -20   1     6679.82     6571.08    190.71 o 
   0 -20   1      522.10      563.25     33.01 o 
   1 -20   1      430.17      421.41     29.14 o 
   2 -20   1     1363.06     1271.54     58.55 o 
   3 -20   1     2066.27     2014.14     92.27 o 
   4 -20   1      941.80      956.47     58.49 o 
   5 -20   1      281.84      308.70     35.74 o 
   6 -20   1       48.39       58.59     27.97 o 
  -7 -19   1     1101.66     1125.02     69.80 o 
  -6 -19   1       92.39      124.35     33.78 o 
  -5 -19   1      764.34      801.29     51.47 o 
  -4 -19   1      132.85      132.61     35.01 o 
  -3 -19   1      173.81      150.98     25.78 o 
  -2 -19   1     1598.16     1466.13     59.50 o 
  -1 -19   1     1347.83     1431.39     50.03 o 
   0 -19   1      736.67      703.68     30.25 o 
   1 -19   1     3140.74     3116.26    110.08 o 
   2 -19   1      433.52      386.03     29.27 o 
   3 -19   1      964.34      907.58     44.41 o 
   4 -19   1      255.80      280.63     33.04 o 
   5 -19   1     3708.43     3880.73    180.33 o 
   6 -19   1      328.40      341.35     39.64 o 
   7 -19   1        7.45       19.22     29.92 o 
  -7 -18   1      506.44      519.70     74.85 o 
  -6 -18   1      299.68      331.33     36.43 o 
  -5 -18   1     2431.18     2583.30    116.78 o 
  -4 -18   1      109.07      119.61     23.64 o 
  -3 -18   1      738.05      725.28     37.52 o 
  -2 -18   1      403.48      370.88     25.91 o 
  -1 -18   1    11585.02    11605.21    327.04 o 
   0 -18   1      786.56      870.37     34.07 o 
   1 -18   1     2156.50     2114.10     81.62 o 
   2 -18   1     1174.24     1117.01     48.89 o 
   3 -18   1     3265.02     3223.20    115.38 o 
   4 -18   1      345.64      365.07     34.20 o 
   5 -18   1       70.43       76.40     24.44 o 
   6 -18   1      389.31      445.83     39.19 o 
   7 -18   1      211.88      218.63     35.96 o 
  -7 -17   1      401.76      367.67     40.47 o 
  -6 -17   1        0.06        1.19     24.00 o 
  -5 -17   1      453.34      457.25     37.06 o 
  -4 -17   1     1845.06     1917.27     84.31 o 
  -3 -17   1      723.33      677.82     34.26 o 
  -2 -17   1     1145.96     1026.08     41.12 o 
  -1 -17   1     1018.60     1020.33     37.28 o 
   0 -17   1     4270.82     4353.30    127.95 o 
   1 -17   1     2892.26     2621.34    101.57 o 
   2 -17   1     1232.39     1197.90     50.28 o 
   3 -17   1     4606.11     4552.81    150.39 o 
   4 -17   1       57.57       58.79     21.02 o 
   5 -17   1     3198.72     3301.65    144.59 o 
   6 -17   1       61.61       42.49     24.28 o 
   7 -17   1      243.71      248.56     44.53 o 
  -8 -16   1      699.77      735.42     58.34 o 
  -7 -16   1      784.71      786.30     54.87 o 
  -6 -16   1      769.08      807.70     53.54 o 
  -5 -16   1     1594.75     1575.30     77.88 o 
  -3 -16   1     5401.78     5319.67    182.09 o 
  -2 -16   1      889.20      834.54     40.42 o 
  -1 -16   1     3196.16     3118.77     94.29 o 
   0 -16   1     1316.88     1327.02     45.35 o 
   1 -16   1     4138.42     4032.58    154.76 o 
   2 -16   1     3703.12     3565.06    120.56 o 
   3 -16   1     1088.90     1013.29     46.01 o 
   4 -16   1     1493.64     1567.38     73.58 o 
   5 -16   1       10.67        6.08     21.00 o 
   6 -16   1      391.48      420.80     38.09 o 
   7 -16   1       35.03       16.59     25.42 o 
  -8 -15   1       51.02       49.37     28.91 o 
  -7 -15   1      275.87      252.54     34.06 o 
  -6 -15   1       60.92       65.20     24.11 o 
  -5 -15   1      176.01      189.42     31.41 o 
  -4 -15   1      760.32      823.60     40.22 o 
  -3 -15   1     1549.27     1515.40     59.69 o 
  -2 -15   1     2841.28     2654.42     90.18 o 
  -1 -15   1      692.79      666.70     24.78 o 
   0 -15   1     3847.07     3892.09    114.31 o 
   1 -15   1     1793.82     1803.18     65.56 o 
   2 -15   1     7672.15     7641.36    253.39 o 
   3 -15   1     1052.05     1023.84     46.20 o 
   4 -15   1      932.48      985.35     51.88 o 
   5 -15   1      920.21      964.06     54.21 o 
   6 -15   1      409.59      406.11     36.93 o 
   7 -15   1      465.28      445.40     41.53 o 
  -8 -14   1      688.05      725.76     55.13 o 
  -7 -14   1      207.21      235.41     53.91 o 
  -6 -14   1      303.71      325.75     30.30 o 
  -5 -14   1      849.46      872.36     48.93 o 
  -4 -14   1     8398.07     8677.94    268.17 o 
  -3 -14   1     1039.83     1029.17     39.02 o 
  -2 -14   1     1402.10     1405.30     58.16 o 
  -1 -14   1      671.82      570.56     21.87 o 
   0 -14   1     2567.55     2509.19     82.56 o 
   1 -14   1     2706.75     2613.82     80.15 o 
   2 -14   1     3415.14     3341.56    121.35 o 
   3 -14   1      915.12      875.21     38.85 o 
   4 -14   1     1082.72     1069.71     55.57 o 
   5 -14   1      472.28      461.77     37.81 o 
   6 -14   1     1796.31     1746.26     85.80 o 
   7 -14   1       51.74       30.71     34.59 o 
   8 -14   1      206.15      183.94     48.30 o 
  -8 -13   1        9.08      -16.63     24.92 o 
  -7 -13   1       61.32       48.91     24.61 o 
  -6 -13   1       60.86       69.71     21.41 o 
  -5 -13   1      151.43      158.11     16.87 o 
  -4 -13   1      364.51      370.95     22.61 o 
  -3 -13   1      241.85      235.00     16.79 o 
  -2 -13   1    15088.45    15082.59    418.32 o 
  -1 -13   1     1098.96     1055.15     32.57 o 
   0 -13   1     1257.53     1202.99     47.97 o 
   1 -13   1      745.97      789.61     29.62 o 
   2 -13   1     9483.41     8899.60    249.22 o 
   3 -13   1      287.28      301.53     21.49 o 
   4 -13   1      308.10      328.31     25.83 o 
   5 -13   1      356.88      360.89     30.22 o 
   6 -13   1      795.06      835.78     51.29 o 
   7 -13   1       29.03       30.39     23.12 o 
   8 -13   1      494.54      480.30     44.81 o 
  -8 -12   1     1393.53     1395.00     76.28 o 
  -7 -12   1      119.68      131.92     25.35 o 
  -6 -12   1      484.95      467.79     35.70 o 
  -5 -12   1      192.63      191.31     17.05 o 
  -4 -12   1    11423.17    11711.07    381.12 o 
  -3 -12   1       98.88      101.67      9.40 o 
  -2 -12   1     5581.26     5741.56    164.81 o 
  -1 -12   1     1995.93     1945.47     54.09 o 
   0 -12   1     2374.72     2260.19    109.59 o 
   1 -12   1     2471.09     2570.50     76.15 o 
   2 -12   1     6682.95     6340.10    171.90 o 
   3 -12   1      111.72      101.07     13.65 o 
   4 -12   1      906.44      862.00     55.81 o 
   5 -12   1      463.62      423.06     34.20 o 
   6 -12   1      826.74      836.67     54.15 o 
   7 -12   1      264.14      293.67     34.93 o 
   8 -12   1      245.58      266.10     35.50 o 
  -8 -11   1       99.98      126.47     27.82 o 
  -7 -11   1      706.54      740.43     62.37 o 
  -6 -11   1       66.82       65.63     15.10 o 
  -5 -11   1      412.42      417.69     25.43 o 
  -4 -11   1     1107.67     1137.60     35.20 o 
  -3 -11   1     1925.59     1854.65     57.53 o 
  -2 -11   1     4668.53     4617.41    128.33 o 
  -1 -11   1      990.32     1004.69     29.65 o 
   0 -11   1     2101.21     1784.88     91.11 o 
   1 -11   1      524.39      565.63     22.85 o 
   2 -11   1     5298.86     4878.97    142.61 o 
   3 -11   1      834.46      885.80     31.83 o 
   4 -11   1     2098.14     2039.24     91.29 o 
   5 -11   1      735.15      700.53     43.57 o 
   6 -11   1      925.90      841.37     51.23 o 
   7 -11   1      174.32      215.04     30.99 o 
   8 -11   1      496.84      494.22     44.31 o 
  -9 -10   1      172.24      192.26     46.24 o 
  -8 -10   1      984.55      995.33     58.63 o 
  -7 -10   1      234.35      240.81     29.22 o 
  -6 -10   1      968.64      951.33     42.51 o 
  -5 -10   1      787.50      761.20     29.50 o 
  -4 -10   1     7373.29     7356.19    201.64 o 
  -3 -10   1     1137.18     1103.56     37.98 o 
  -2 -10   1     3775.62     3680.98     98.36 o 
  -1 -10   1     4556.05     4442.78    116.38 o 
   0 -10   1      774.72      697.56     23.08 o 
   1 -10   1     3663.10     3829.52    107.64 o 
   2 -10   1     6605.04     6481.47    182.36 o 
   3 -10   1     1136.85     1143.53     32.10 o 
   4 -10   1     2662.75     2676.44    118.89 o 
   5 -10   1       54.15       51.64     18.59 o 
   6 -10   1     1635.30     1530.08     74.99 o 
   7 -10   1       96.87      104.56     23.53 o 
   8 -10   1       65.27      105.50     29.86 o 
  -9  -9   1       15.87        1.63     28.53 o 
  -8  -9   1       17.07       -1.08     22.72 o 
  -7  -9   1     1855.48     1838.72     68.52 o 
  -6  -9   1       36.91       26.86     13.05 o 
  -5  -9   1      609.10      611.81     27.04 o 
  -4  -9   1      397.60      380.06     18.92 o 
  -3  -9   1     2108.46     2028.29     57.20 o 
  -2  -9   1     5349.65     5377.55    154.94 o 
  -1  -9   1     1732.55     1719.15     55.26 o 
   0  -9   1     2036.69     1941.65     71.11 o 
   1  -9   1     8249.66     8453.12    233.17 o 
   2  -9   1     4966.11     4986.85    134.25 o 
   3  -9   1     6075.38     6479.28    157.54 o 
   4  -9   1     3603.03     3639.10    103.79 o 
   5  -9   1     4674.87     4589.74    189.49 o 
   6  -9   1     1652.35     1485.23     71.06 o 
   7  -9   1      383.57      410.81     34.96 o 
   8  -9   1      408.53      420.70     39.92 o 
  -9  -8   1      121.78      126.46     31.29 o 
  -8  -8   1       77.01       70.19     28.09 o 
  -7  -8   1      954.92      965.48     44.31 o 
  -6  -8   1      374.48      358.39     20.46 o 
  -5  -8   1     4960.43     4950.86    140.91 o 
  -4  -8   1      756.36      733.42     27.87 o 
  -3  -8   1     3169.10     3176.13     89.41 o 
  -2  -8   1     3653.30     3671.05    104.16 o 
  -1  -8   1    26866.68    27255.68    771.52 o 
   0  -8   1     5146.24     4980.53    147.21 o 
   1  -8   1     9455.34     9634.10    272.52 o 
   2  -8   1     1549.09     1581.82     40.21 o 
   3  -8   1     7552.61     7640.79    210.53 o 
   4  -8   1     3033.63     3078.88     91.27 o 
   5  -8   1       72.40       68.52     11.75 o 
   6  -8   1      328.84      325.89     29.50 o 
   7  -8   1      331.45      320.18     32.65 o 
   8  -8   1       74.86       55.25     26.63 o 
  -9  -7   1      135.93      149.63     32.58 o 
  -8  -7   1      142.63      152.98     27.23 o 
  -7  -7   1     1816.56     1809.20     61.38 o 
  -6  -7   1      122.20      128.78     13.87 o 
  -5  -7   1     3294.92     3137.99     89.77 o 
  -4  -7   1      314.64      299.16     15.45 o 
  -3  -7   1     1468.66     1485.05     46.74 o 
  -2  -7   1     1093.05     1129.36     34.63 o 
  -1  -7   1     9180.03     9765.62    265.50 o 
   0  -7   1     5632.22     5663.40    157.97 o 
   1  -7   1     4778.23     4643.71    135.77 o 
   2  -7   1      835.77      836.71     34.87 o 
   3  -7   1      624.69      683.07     25.29 o 
   4  -7   1     1965.77     2061.73     62.43 o 
   5  -7   1    10653.94    10587.73    297.74 o 
   6  -7   1      230.30      207.23     20.45 o 
   7  -7   1       62.36       36.53     20.76 o 
   8  -7   1        9.26       -3.49     24.69 o 
  -9  -6   1        0.92       12.20     24.39 o 
  -8  -6   1        2.61       10.84     17.20 o 
  -7  -6   1      904.81      925.34     38.91 o 
  -6  -6   1       27.01       24.81     11.32 o 
  -5  -6   1     4168.96     4032.43    132.83 o 
  -4  -6   1      115.28       94.50      8.90 o 
  -3  -6   1      524.58      545.24     19.48 o 
  -2  -6   1     1127.87     1154.44     34.47 o 
  -1  -6   1    51131.36    52437.08   1396.49 o 
   0  -6   1     1031.56     1034.10     32.15 o 
   1  -6   1      810.95      773.45     22.83 o 
   2  -6   1      874.50      954.98     27.55 o 
   3  -6   1    11864.17    12081.11    337.83 o 
   4  -6   1      775.07      772.76     28.96 o 
   5  -6   1      339.03      329.49     21.55 o 
   6  -6   1       44.46       48.38     13.03 o 
   7  -6   1       20.00       26.05     19.90 o 
   8  -6   1      187.31      202.50     28.83 o 
  -9  -5   1      148.20      152.04     31.76 o 
  -8  -5   1       38.44       61.06     17.07 o 
  -7  -5   1     3273.72     3154.74     94.10 o 
  -6  -5   1      662.13      628.36     28.05 o 
  -5  -5   1     3754.15     3544.00    106.78 o 
  -4  -5   1      159.36      156.16     10.04 o 
  -3  -5   1     1651.28     1553.80     44.70 o 
  -2  -5   1      947.14      998.15     27.93 o 
  -1  -5   1      631.59      641.40     21.31 o 
   0  -5   1    14037.76    14987.45    462.11 o 
   1  -5   1     6240.73     6469.88    162.52 o 
   2  -5   1     2321.61     2482.08     75.05 o 
   3  -5   1     1117.06     1094.01     35.59 o 
   4  -5   1      787.51      824.15     31.01 o 
   5  -5   1    10148.63    10078.93    283.85 o 
   6  -5   1       50.74       39.19     12.21 o 
   7  -5   1      321.70      310.89     26.85 o 
   8  -5   1      177.36      163.54     30.26 o 
  -9  -4   1      168.60      195.81     32.01 o 
  -8  -4   1      412.15      456.86     27.41 o 
  -7  -4   1     1316.69     1267.63     57.35 o 
  -6  -4   1     1004.60     1011.32     37.13 o 
  -5  -4   1     5617.05     5568.82    158.06 o 
  -4  -4   1     4005.04     4108.78    114.03 o 
  -3  -4   1     5383.04     5387.37    153.45 o 
  -2  -4   1     7763.40     8081.12    246.04 o 
  -1  -4   1    21646.10    22583.17    784.92 o 
   0  -4   1     2445.54     2655.92     92.55 o 
   1  -4   1     6330.06     6817.14    164.71 o 
   2  -4   1     1691.58     1680.98     44.62 o 
   3  -4   1     3698.41     3669.96    118.47 o 
   4  -4   1     3406.62     3443.67     97.69 o 
   5  -4   1      695.59      685.81     27.83 o 
   6  -4   1      858.51      860.61     34.46 o 
   7  -4   1      196.43      180.00     22.42 o 
   8  -4   1      418.65      415.48     38.26 o 
  -9  -3   1       20.31       51.02     19.94 o 
  -8  -3   1       41.55       38.44     16.11 o 
  -7  -3   1      360.77      377.61     23.74 o 
  -6  -3   1      241.27      230.66     18.96 o 
  -5  -3   1       87.57       73.64     12.65 o 
  -4  -3   1     2040.88     2108.39     79.97 o 
  -3  -3   1     5152.54     5326.87    178.61 o 
  -2  -3   1    23980.42    25363.74    710.19 o 
  -1  -3   1     5187.25     5357.06    154.55 o 
   0  -3   1     3236.70     3507.49    113.74 o 
   1  -3   1     8503.60     8935.36    218.51 o 
   2  -3   1     9615.10     9805.49    235.99 o 
   3  -3   1     1788.85     1770.52     56.02 o 
   4  -3   1     2612.65     2656.53     84.47 o 
   5  -3   1     1878.54     1765.24     79.81 o 
   6  -3   1      804.63      824.11     33.40 o 
   7  -3   1      786.56      776.99     34.14 o 
   8  -3   1      779.48      797.43     56.39 o 
  -9  -2   1      170.89      182.80     23.24 o 
  -8  -2   1      927.24      978.29     42.38 o 
  -7  -2   1      184.27      180.27     21.29 o 
  -6  -2   1      634.39      619.84     34.43 o 
  -5  -2   1      546.37      560.79     25.58 o 
  -4  -2   1    28332.91    29353.95    923.76 o 
  -3  -2   1     1552.16     1458.54     53.72 o 
  -2  -2   1    18988.79    19734.38    603.61 o 
  -1  -2   1     2987.17     3015.53     74.34 o 
   0  -2   1      728.51      728.74     21.06 o 
   1  -2   1     6638.06     6939.83    153.02 o 
   2  -2   1     6896.28     6923.61    203.09 o 
   3  -2   1     2968.78     2959.10    138.68 o 
   4  -2   1     2519.57     2457.11     98.02 o 
   5  -2   1      353.63      330.86     22.04 o 
   6  -2   1     1249.85     1207.11     52.42 o 
   7  -2   1        9.93       -2.95     13.62 o 
   8  -2   1      394.71      439.47     33.91 o 
   9  -2   1       22.71        3.46     38.42 o 
  -9  -1   1       26.07       21.20     19.94 o 
  -8  -1   1       60.92       67.12     20.16 o 
  -7  -1   1      224.98      215.92     22.25 o 
  -6  -1   1      848.95      823.83     37.74 o 
  -5  -1   1      121.27      125.24     13.50 o 
  -4  -1   1     1918.22     1969.19     71.59 o 
  -3  -1   1     1061.89     1102.23     47.75 o 
  -2  -1   1    53950.37    54705.31   1747.54 o 
  -1  -1   1      589.03      590.79     17.11 o 
   1  -1   1     1471.94     1536.00     40.78 o 
   2  -1   1    16167.21    15907.33    423.53 o 
   3  -1   1     1271.01     1301.44     38.76 o 
   4  -1   1     1239.09     1135.73     64.21 o 
   5  -1   1       46.90       39.15     11.99 o 
   6  -1   1     1526.13     1476.79     61.92 o 
   7  -1   1      227.31      239.91     23.32 o 
   8  -1   1     1341.64     1345.40     51.95 o 
   9  -1   1      272.06      266.27     32.67 o 
  -9   0   1       43.11       25.91     23.24 o 
  -8   0   1     2140.74     2112.58     82.92 o 
  -7   0   1       33.05       36.61     16.39 o 
  -6   0   1       45.90       41.30     13.17 o 
  -5   0   1       52.67       83.19     12.01 o 
  -4   0   1    32644.12    32685.28   1044.78 o 
  -3   0   1      135.27      120.93      9.23 o 
  -2   0   1     7441.28     7961.46    219.05 o 
  -1   0   1      248.79      212.11      8.67 o 
   0   0   1      320.95      329.03     10.05 o 
   1   0   1     1011.75     1093.61     32.02 o 
   2   0   1    12373.43    12274.95    345.09 o 
   3   0   1     3862.58     4029.33    113.22 o 
   4   0   1     2926.72     2876.22     83.16 o 
   5   0   1      302.45      310.97     21.02 o 
   6   0   1     4690.44     4460.06    153.33 o 
   7   0   1       69.52       74.63     18.30 o 
   8   0   1      895.50      888.33     46.87 o 
   9   0   1        1.25        3.78     31.59 o 
  -9   1   1       32.25        7.09     26.63 o 
  -8   1   1       39.89       39.10     19.40 o 
  -7   1   1      238.72      232.22     21.24 o 
  -6   1   1      870.35      850.47     38.16 o 
  -5   1   1       76.47       89.88     12.58 o 
  -4   1   1     2113.91     2144.89     71.83 o 
  -3   1   1      979.43      986.70     37.72 o 
  -2   1   1    54837.21    54518.04   1333.37 o 
  -1   1   1      516.46      521.88     16.97 o 
   1   1   1     1291.61     1279.41     40.40 o 
   2   1   1    15732.62    15062.63    423.74 o 
   3   1   1     1236.42     1251.52     38.97 o 
   4   1   1     1526.97     1493.57     38.22 o 
   5   1   1       44.44       20.92     10.99 o 
   6   1   1     1708.35     1675.71     64.04 o 
   7   1   1      250.30      243.92     24.23 o 
   8   1   1     1382.98     1285.05     75.04 o 
   9   1   1      295.93      270.64     41.27 o 
  -9   2   1      159.27      145.41     33.51 o 
  -8   2   1     1095.79     1042.08     49.56 o 
  -7   2   1      271.13      256.34     22.47 o 
  -6   2   1      924.59      859.17     36.62 o 
  -5   2   1      392.26      372.69     22.96 o 
  -4   2   1    28121.73    28395.66    923.75 o 
  -3   2   1     1696.96     1612.33     40.04 o 
  -2   2   1    17472.12    18342.43    458.52 o 
  -1   2   1     2214.74     2289.70     72.70 o 
   0   2   1      671.73      688.81     20.93 o 
   1   2   1     6364.08     6396.39    410.50 o 
   2   2   1     8016.16     7851.00    203.92 o 
   3   2   1     2979.06     3055.37     76.44 o 
   4   2   1     2228.68     2170.94     58.31 o 
   5   2   1      402.61      397.03     23.75 o 
   6   2   1     1464.97     1347.09     53.86 o 
   7   2   1       31.10       15.45     22.06 o 
   8   2   1      410.43      409.87     40.62 o 
   9   2   1       13.09      -21.67     50.26 o 
  -9   3   1       28.15        9.29     29.93 o 
  -8   3   1       49.97       32.56     35.18 o 
  -7   3   1      558.47      553.49     35.40 o 
  -6   3   1      206.82      214.71     19.27 o 
  -5   3   1      151.37      133.82     13.32 o 
  -4   3   1     2592.32     2598.13     81.43 o 
  -3   3   1     5457.54     5596.56    135.40 o 
  -2   3   1    24129.44    25860.29    695.52 o 
  -1   3   1     5580.36     5773.18    151.94 o 
   0   3   1     3384.93     3529.72     86.89 o 
   1   3   1     8597.54     8621.04    282.30 o 
   2   3   1     8882.45     8977.69    296.49 o 
   3   3   1     1991.81     1962.26     49.10 o 
   4   3   1     2286.40     2291.93     62.63 o 
   5   3   1     1772.25     1688.74     64.91 o 
   6   3   1      826.71      750.90     50.17 o 
   7   3   1      627.53      674.82     62.99 o 
   8   3   1      867.32      786.32     55.14 o 
   9   3   1      506.38      465.25     47.25 o 
  -9   4   1      143.30      150.40     35.69 o 
  -8   4   1      361.84      359.16     38.26 o 
  -7   4   1     1085.25      988.94     62.30 o 
  -6   4   1      958.51      954.85     54.51 o 
  -5   4   1     5430.85     5442.21    226.75 o 
  -4   4   1     3726.61     3802.25    125.13 o 
  -3   4   1     5612.95     5563.42    171.56 o 
  -2   4   1     9005.48     9711.18    242.36 o 
  -1   4   1    25341.49    25900.90    665.04 o 
   0   4   1     2865.47     2932.79     70.35 o 
   1   4   1     6081.34     6279.44    207.33 o 
   2   4   1     1748.51     1724.70     56.46 o 
   3   4   1     3720.83     3493.00    100.29 o 
   4   4   1     3251.50     3240.14     94.86 o 
   5   4   1      655.84      625.56     41.81 o 
   6   4   1      859.72      822.80     51.84 o 
   7   4   1      245.79      243.43     31.45 o 
   8   4   1      469.97      449.34     43.47 o 
   9   4   1       76.31       80.60     33.87 o 
  -9   5   1      123.79      106.99     64.77 o 
  -8   5   1       36.65       19.01     24.34 o 
  -7   5   1     2891.32     2805.53    135.69 o 
  -6   5   1      640.64      644.36     42.14 o 
  -5   5   1     4062.34     3915.04    155.05 o 
  -4   5   1       98.37       99.78      7.58 o 
  -3   5   1     1459.39     1386.15     49.17 o 
  -2   5   1      690.59      765.21     31.49 o 
  -1   5   1      675.68      695.99     20.97 o 
   0   5   1    13768.95    14101.46    393.89 o 
   1   5   1     6336.19     6608.81    205.06 o 
   2   5   1     2651.72     2793.43     85.22 o 
   3   5   1     1188.07     1149.60     35.10 o 
   4   5   1      924.52      972.14     30.12 o 
   5   5   1    10443.13    10067.50    408.23 o 
   6   5   1       26.12       12.67     19.52 o 
   7   5   1      416.77      413.31     37.49 o 
   8   5   1      177.60      183.86     33.59 o 
  -9   6   1        0.03       10.32     30.46 o 
  -8   6   1        2.75      -17.25     23.59 o 
  -7   6   1     1122.48     1163.31     61.69 o 
  -6   6   1       20.29       12.40     17.11 o 
  -5   6   1     4142.62     3905.38    167.28 o 
  -4   6   1       72.73       58.74      7.37 o 
  -3   6   1      476.72      513.97     19.24 o 
  -2   6   1     1071.96     1128.34     34.63 o 
  -1   6   1    47689.68    48477.18   1369.91 o 
   0   6   1     1063.02     1032.41     30.79 o 
   1   6   1      964.62      955.94     30.71 o 
   2   6   1      964.46     1047.19     35.74 o 
   3   6   1    12219.34    12225.70    332.61 o 
   4   6   1      876.33      876.32     28.61 o 
   5   6   1      363.63      397.64     40.65 o 
   6   6   1       26.42       20.51     20.50 o 
   7   6   1        8.68       24.92     24.42 o 
   8   6   1      142.79      139.45     31.10 o 
  -9   7   1      127.74      131.55     33.37 o 
  -8   7   1      173.33      195.50     31.06 o 
  -7   7   1     1978.14     1931.17     91.79 o 
  -6   7   1      144.88      144.15     22.94 o 
  -5   7   1     2902.20     2755.26    129.48 o 
  -4   7   1      278.93      291.78     14.39 o 
  -3   7   1     1589.42     1632.30     52.20 o 
  -2   7   1     1080.87     1140.01     35.04 o 
  -1   7   1     8647.83     9301.95    260.76 o 
   0   7   1     5409.87     5606.29    171.64 o 
   1   7   1     5077.20     5083.06    153.89 o 
   2   7   1      716.11      697.98     29.62 o 
   3   7   1      748.01      816.61     26.34 o 
   4   7   1     1983.91     2045.93     61.65 o 
   5   7   1    10692.85    10595.16    429.14 o 
   6   7   1      260.57      250.47     28.98 o 
   7   7   1       67.66       41.07     24.39 o 
   8   7   1       15.75       59.81     31.22 o 
  -9   8   1      137.28      123.61     36.16 o 
  -8   8   1       58.14       39.72     28.52 o 
  -7   8   1     1005.62     1013.88     60.20 o 
  -6   8   1      285.31      301.67     29.57 o 
  -5   8   1     4910.95     4753.34    203.15 o 
  -4   8   1      832.96      854.95     27.94 o 
  -3   8   1     3092.56     3023.59     88.50 o 
  -2   8   1     3623.05     3658.78    103.37 o 
  -1   8   1    27496.97    28634.98    759.03 o 
   0   8   1     5329.42     5458.62    144.20 o 
   1   8   1     9453.71    10026.49    307.75 o 
   2   8   1     1287.93     1320.62     51.36 o 
   3   8   1     7219.26     7377.08    208.22 o 
   4   8   1     3130.69     3152.75     90.71 o 
   5   8   1       91.18       74.53     19.96 o 
   6   8   1      391.83      410.03     37.28 o 
   7   8   1      420.75      421.54     40.29 o 
   8   8   1      101.91       98.80     33.36 o 
  -9   9   1       16.04        7.99     33.18 o 
  -8   9   1        9.91       27.90     27.38 o 
  -7   9   1     1728.86     1669.27     89.46 o 
  -6   9   1       27.62       26.49     19.68 o 
  -5   9   1      810.10      824.19     44.08 o 
  -4   9   1      486.90      489.44     19.80 o 
  -3   9   1     1814.83     1784.97     56.95 o 
  -2   9   1     5528.60     5648.40    153.52 o 
  -1   9   1     1997.85     2004.60     54.96 o 
   0   9   1     2257.72     2151.97     59.63 o 
   1   9   1     7844.69     8183.52    263.14 o 
   2   9   1     5705.29     5938.78    171.43 o 
   3   9   1     5567.65     5799.05    198.75 o 
   4   9   1     3415.52     3491.25    103.25 o 
   5   9   1     4570.87     4667.38    197.32 o 
   6   9   1     1369.87     1413.80     76.93 o 
   7   9   1      372.70      432.35     41.89 o 
   8   9   1      357.47      418.20     68.99 o 
  -9  10   1      148.86      117.26     44.73 o 
  -8  10   1      914.75      908.80     78.73 o 
  -7  10   1      248.35      236.35     31.29 o 
  -6  10   1     1099.32     1075.05     58.56 o 
  -5  10   1      787.83      778.99     45.75 o 
  -4  10   1     7033.64     6923.19    198.66 o 
  -3  10   1     1310.67     1341.20     39.61 o 
  -2  10   1     3255.39     3153.87     97.27 o 
  -1  10   1     4865.80     4808.24    147.32 o 
   0  10   1      572.97      486.06     20.00 o 
   1  10   1     3518.94     3629.54    121.64 o 
   2  10   1     6325.81     6459.51    206.65 o 
   3  10   1     1034.60     1003.66     41.78 o 
   4  10   1     2852.22     2916.22     84.52 o 
   5  10   1       65.72       73.08     22.20 o 
   6  10   1     1518.10     1545.26     82.87 o 
   7  10   1       33.36       36.17     28.42 o 
   8  10   1       70.52       81.69     34.77 o 
  -8  11   1       58.19       70.40     32.15 o 
  -7  11   1      691.98      739.90     52.19 o 
  -6  11   1       74.22       79.69     21.71 o 
  -5  11   1      524.47      579.70     37.06 o 
  -4  11   1      909.90      886.39     35.18 o 
  -3  11   1     2029.34     1969.81     58.34 o 
  -2  11   1     4417.81     4388.94    127.17 o 
  -1  11   1      952.36      988.02     37.78 o 
   0  11   1     2307.56     2146.19     58.04 o 
   1  11   1      663.12      655.06     26.91 o 
   2  11   1     5425.06     5216.33    162.42 o 
   3  11   1      950.56      967.34     37.80 o 
   4  11   1     2093.21     2104.66     64.68 o 
   5  11   1      760.85      799.62     51.34 o 
   6  11   1      884.94      924.98     57.86 o 
   7  11   1      270.09      311.51     37.57 o 
   8  11   1      528.91      655.44     54.65 o 
  -8  12   1     1409.44     1494.19     84.62 o 
  -7  12   1      153.89      153.80     30.55 o 
  -6  12   1      413.48      411.95     80.80 o 
  -5  12   1      192.22      198.88     25.17 o 
  -4  12   1    12219.43    11910.66    326.27 o 
  -3  12   1       62.83       57.79      9.98 o 
  -2  12   1     5839.93     5923.99    163.30 o 
  -1  12   1     2115.81     2087.29     68.89 o 
   0  12   1     2414.61     2282.87     66.35 o 
   1  12   1     2511.77     2522.03     86.28 o 
   2  12   1     5815.47     5685.68    194.26 o 
   3  12   1       46.62       39.23     12.80 o 
   4  12   1      915.07      893.87     33.83 o 
   5  12   1      447.51      456.73     39.26 o 
   6  12   1     1059.05     1160.54     63.57 o 
   7  12   1      257.25      263.21     39.83 o 
   8  12   1      178.97      239.96     39.48 o 
  -8  13   1       15.42       17.11     32.51 o 
  -7  13   1       50.25       31.68     27.18 o 
  -6  13   1       70.89       87.53     25.40 o 
  -5  13   1      153.15      163.50     24.70 o 
  -4  13   1      378.12      358.78     20.24 o 
  -3  13   1      267.51      246.99     15.61 o 
  -2  13   1    14905.38    15011.59    412.15 o 
  -1  13   1     1110.04     1134.37     41.96 o 
   0  13   1     1126.38     1074.16     36.15 o 
   1  13   1      799.15      840.49     34.50 o 
   2  13   1     9281.43     8817.14    281.84 o 
   3  13   1      281.47      326.69     21.35 o 
   4  13   1      239.55      270.06     19.54 o 
   5  13   1      389.01      390.47     36.46 o 
   6  13   1      763.55      817.27     57.63 o 
   7  13   1       33.52       62.84     29.89 o 
   8  13   1      486.40      595.74     54.90 o 
  -8  14   1      706.85      829.95     64.35 o 
  -7  14   1      163.67      186.13     35.65 o 
  -6  14   1      288.58      308.15     34.58 o 
  -5  14   1      814.87      822.88     65.92 o 
  -4  14   1     8056.73     7851.09    229.43 o 
  -3  14   1      864.51      829.01     33.10 o 
  -2  14   1     1648.95     1731.32     50.92 o 
  -1  14   1      852.59      725.47     29.48 o 
   0  14   1     2437.43     2407.86     72.01 o 
   1  14   1     2875.46     2743.06     96.92 o 
   2  14   1     3963.76     3779.00    119.42 o 
   3  14   1      871.60      830.95     37.66 o 
   4  14   1     1061.56     1048.68     39.61 o 
   5  14   1      516.62      531.97     41.95 o 
   6  14   1     1721.11     1808.42     94.00 o 
   7  14   1       42.86       55.94     30.33 o 
   8  14   1      307.49      375.02     46.09 o 
  -8  15   1       60.33       91.69     34.80 o 
  -7  15   1      272.82      301.53     39.55 o 
  -6  15   1       40.76       17.34     24.57 o 
  -5  15   1      177.63      167.90     44.03 o 
  -4  15   1     1041.89     1017.23     36.62 o 
  -3  15   1     1671.13     1653.49     52.42 o 
  -2  15   1     2552.18     2470.45     76.39 o 
  -1  15   1      873.08      863.23     33.06 o 
   0  15   1     3948.31     3921.21    129.00 o 
   1  15   1     1730.85     1690.75     81.95 o 
   2  15   1     8118.26     7767.79    247.45 o 
   3  15   1     1227.01     1174.48     45.69 o 
   4  15   1      920.82      907.21     37.01 o 
   5  15   1      828.59      794.10     56.64 o 
   6  15   1      419.04      398.65     41.96 o 
   7  15   1      497.20      550.17     50.67 o 
  -8  16   1      716.11      777.43     63.63 o 
  -7  16   1      733.36      710.23     58.57 o 
  -6  16   1      840.43      863.51     59.39 o 
  -5  16   1     1618.89     1656.11     86.10 o 
  -4  16   1     1215.08     1181.54     43.29 o 
  -3  16   1     5674.72     5582.62    156.55 o 
  -2  16   1      997.65     1025.18     35.15 o 
  -1  16   1     3268.89     3166.14    105.75 o 
   0  16   1     1405.02     1407.51     51.97 o 
   1  16   1     3793.16     3774.97    130.38 o 
   2  16   1     3586.89     3368.96    116.68 o 
   3  16   1     1173.57     1062.34     44.55 o 
   4  16   1     1425.49     1414.05     50.48 o 
   5  16   1       52.30       71.86     29.79 o 
   6  16   1      414.76      401.87     42.79 o 
   7  16   1       36.31       31.48     37.47 o 
  -7  17   1      448.77      481.80     46.38 o 
  -6  17   1        7.13       12.74     26.62 o 
  -5  17   1      484.68      464.05     39.23 o 
  -4  17   1     1616.99     1652.49     58.04 o 
  -3  17   1      547.75      551.00     27.48 o 
  -2  17   1      745.32      739.39     32.11 o 
  -1  17   1      903.03      927.47     51.45 o 
   0  17   1     4272.68     4397.04    144.35 o 
   1  17   1     3301.70     3149.30     99.91 o 
   2  17   1     1205.47     1140.57     49.99 o 
   3  17   1     4388.94     4172.78    145.06 o 
   4  17   1       42.99       40.21     14.44 o 
   5  17   1     3441.05     3286.73    149.84 o 
   6  17   1       79.68       53.78     44.36 o 
   7  17   1      178.06      169.52     39.41 o 
  -7  18   1      373.39      377.69     46.20 o 
  -6  18   1      286.38      280.59     39.19 o 
  -5  18   1     2576.79     2512.07    120.62 o 
  -4  18   1       38.29       41.27     14.40 o 
  -3  18   1      813.98      810.29     33.25 o 
  -2  18   1      425.50      417.06     22.20 o 
  -1  18   1    11447.72    11638.16    446.06 o 
   0  18   1      861.15      918.32     49.23 o 
   1  18   1     2300.66     2263.84     78.82 o 
   2  18   1     1140.17     1064.97     45.49 o 
   3  18   1     3427.93     3229.25    111.48 o 
   4  18   1      378.05      375.78     23.36 o 
   5  18   1      112.70      118.29     30.33 o 
   6  18   1      338.83      296.67     40.99 o 
   7  18   1      213.49      247.38     43.26 o 
  -7  19   1     1168.78     1128.49     75.73 o 
  -6  19   1      127.18      112.78     32.32 o 
  -5  19   1      717.88      741.06     71.33 o 
  -4  19   1      176.20      191.09     18.67 o 
  -3  19   1      204.52      225.96     18.92 o 
  -2  19   1     1480.04     1475.28     58.12 o 
  -1  19   1     1382.56     1536.78     71.08 o 
   0  19   1      745.35      705.48     45.43 o 
   1  19   1     2682.95     2689.40    123.60 o 
   2  19   1      648.44      642.38     57.57 o 
   3  19   1      960.21      871.92     41.61 o 
   4  19   1      268.84      251.81     20.78 o 
   5  19   1     3721.77     3499.93    165.47 o 
   6  19   1      325.36      323.30     42.88 o 
   7  19   1       24.90       34.44     32.91 o 
  -7  20   1      480.25      466.61     51.70 o 
  -6  20   1       66.78      100.56     42.52 o 
  -5  20   1      912.83      878.21     66.73 o 
  -4  20   1      744.67      740.64     35.39 o 
  -3  20   1       29.05       15.89     17.55 o 
  -2  20   1      555.97      582.47     33.60 o 
  -1  20   1     6532.52     6743.00    261.94 o 
   0  20   1      566.11      607.24     41.67 o 
   1  20   1      572.51      531.47     37.47 o 
   2  20   1     1461.16     1477.98     55.97 o 
   3  20   1     1989.08     1875.21     73.05 o 
   4  20   1      879.86      897.30     39.22 o 
   5  20   1      284.47      259.01     35.50 o 
   6  20   1       46.38       29.41     31.88 o 
  -7  21   1      480.10      517.95     60.17 o 
  -6  21   1       95.80       61.32     32.74 o 
  -5  21   1     1182.37     1163.14     69.35 o 
  -4  21   1       10.46       17.54     16.27 o 
  -3  21   1      857.15      914.10     43.37 o 
  -2  21   1      231.44      248.90     22.57 o 
  -1  21   1      924.36      968.74     54.31 o 
   0  21   1      659.55      686.86     55.95 o 
   1  21   1      495.91      495.13     37.43 o 
   2  21   1      501.59      541.42     53.33 o 
   3  21   1      322.86      343.16     26.49 o 
   4  21   1     1244.08     1171.58     46.62 o 
   5  21   1     2302.29     2186.86    113.00 o 
   6  21   1      322.57      348.85     42.72 o 
  -6  22   1      320.20      314.76     40.80 o 
  -5  22   1      234.33      226.80     35.02 o 
  -4  22   1      804.18      883.25     45.07 o 
  -3  22   1      419.35      404.36     30.35 o 
  -2  22   1     1947.13     1999.44     75.01 o 
  -1  22   1     2437.80     2434.99    111.42 o 
   0  22   1     1004.42     1009.73     56.37 o 
   1  22   1      843.40      924.24     61.84 o 
   2  22   1     1795.59     1817.69     86.19 o 
   3  22   1      899.44      851.21     53.59 o 
   4  22   1      604.94      610.56     33.31 o 
   5  22   1      239.30      231.86     36.42 o 
   6  22   1      225.11      227.88     46.40 o 
  -6  23   1        4.56      -39.20     42.16 o 
  -5  23   1      165.42      186.39     53.21 o 
  -4  23   1       58.25       59.25     21.45 o 
  -3  23   1     1161.45     1190.16     52.94 o 
  -2  23   1      525.12      591.43     35.47 o 
  -1  23   1       35.12       63.89     23.83 o 
   0  23   1      993.45      925.00     56.85 o 
   1  23   1      599.10      594.99     50.56 o 
   2  23   1     1572.50     1603.60     79.91 o 
   3  23   1       60.89       67.07     23.59 o 
   4  23   1      920.30      924.47     47.79 o 
   5  23   1      497.87      507.25     46.83 o 
  -6  24   1      316.24      344.92     67.40 o 
  -5  24   1      189.39      103.58     49.31 o 
  -4  24   1     2390.83     2620.37     92.77 o 
  -3  24   1      406.82      446.51     31.82 o 
  -2  24   1      564.34      655.85     47.21 o 
  -1  24   1      640.10      710.82     48.53 o 
   0  24   1      967.77      968.68     58.68 o 
   1  24   1      554.34      621.12     45.32 o 
   2  24   1      787.65      809.88     52.22 o 
   3  24   1      206.88      195.32     25.04 o 
   4  24   1      185.26      239.80     27.78 o 
   5  24   1      135.02      107.44     47.52 o 
  -5  25   1      356.96      381.77     63.43 o 
  -4  25   1      209.82      187.98     27.27 o 
  -3  25   1       26.74       29.72     20.75 o 
  -2  25   1     2277.01     2366.63    108.88 o 
  -1  25   1      358.38      364.37     36.64 o 
   0  25   1      302.24      325.46     33.47 o 
   1  25   1      266.35      247.26     33.10 o 
   2  25   1     2473.41     2543.76    168.77 o 
   3  25   1      110.12       82.72     22.81 o 
   4  25   1      228.99      240.38     28.31 o 
   5  25   1      454.20      525.23     68.68 o 
  -5  26   1      110.44      171.76     53.66 o 
  -4  26   1     1401.74     1502.93     66.17 o 
  -3  26   1      238.44      291.23     36.29 o 
  -2  26   1      268.90      361.50     37.07 o 
  -1  26   1      947.67     1085.42     61.73 o 
   0  26   1      274.28      263.22     33.95 o 
   1  26   1      151.99      178.66     30.10 o 
   2  26   1     1501.01     1562.93     80.13 o 
   3  26   1      518.39      532.59     36.26 o 
   4  26   1      292.79      299.99     30.90 o 
  -4  27   1      191.96      208.10     34.51 o 
  -3  27   1       30.04       36.95     29.80 o 
  -2  27   1      852.87      808.81     55.61 o 
  -1  27   1       52.60       69.44     28.12 o 
   0  27   1      586.30      614.57     46.90 o 
   1  27   1      172.45      202.04     34.07 o 
   2  27   1     1387.15     1492.15     79.74 o 
   3  27   1      319.34      341.27     31.44 o 
   4  27   1       19.65       18.99     24.32 o 
  -4  28   1      569.07      594.98     50.30 o 
  -3  28   1      376.82      374.68     40.88 o 
  -2  28   1      175.72      195.14     32.71 o 
  -1  28   1      407.79      497.87     45.49 o 
   0  28   1      261.99      278.13     38.22 o 
   1  28   1      842.48      911.72     59.79 o 
   2  28   1      309.88      347.00     39.27 o 
   3  28   1      117.44      128.94     27.06 o 
  -3  29   1       32.98        9.06     30.79 o 
  -2  29   1      269.18      308.41     44.70 o 
  -1  29   1       90.67       99.74     30.77 o 
   0  29   1      756.81      799.25     56.60 o 
   1  29   1      626.81      708.58     53.15 o 
   2  29   1      816.99      787.79     58.66 o 
  -2  30   1      150.35      166.71     36.91 o 
  -1  30   1     1214.36     1320.41     75.98 o 
   0  30   1        4.94       32.51     28.33 o 
   1  30   1      565.78      563.96     50.18 o 
  -1 -30   2      113.68      140.49     35.51 o 
   0 -30   2      229.73      209.16     39.05 o 
   1 -30   2      131.08      152.11     52.10 o 
  -3 -29   2      226.38      219.78     54.28 o 
  -2 -29   2      163.12      190.27     36.07 o 
  -1 -29   2     1026.16     1094.33     68.99 o 
   0 -29   2      136.78      135.07     35.67 o 
   1 -29   2      883.19      895.41     62.56 o 
   2 -29   2       63.90       36.74     29.19 o 
  -4 -28   2       17.34       29.20     46.85 o 
  -3 -28   2      424.01      454.88     45.52 o 
  -2 -28   2      664.15      666.58     54.86 o 
  -1 -28   2       76.27      101.01     30.34 o 
   0 -28   2      829.65      897.83     60.95 o 
   1 -28   2      189.56      216.47     28.04 o 
   2 -28   2      644.09      633.80     43.00 o 
   3 -28   2       55.48       61.98     51.04 o 
  -4 -27   2      379.60      413.69     46.52 o 
  -3 -27   2      385.14      426.25     43.90 o 
  -2 -27   2      671.07      688.92     54.11 o 
  -1 -27   2      461.91      524.11     45.66 o 
   0 -27   2      350.87      380.49     39.62 o 
   1 -27   2      370.57      393.65     32.66 o 
   2 -27   2      319.80      281.12     30.52 o 
   3 -27   2      255.55      324.63     44.20 o 
  -5 -26   2      136.11      120.39     83.42 o 
  -4 -26   2       63.56       80.78     34.93 o 
  -3 -26   2       59.83       89.26     29.68 o 
  -2 -26   2     2647.55     2828.09    125.51 o 
  -1 -26   2      242.56      258.78     36.69 o 
   0 -26   2      485.09      460.80     33.21 o 
   1 -26   2        1.20       11.25     21.39 o 
   2 -26   2      632.94      713.22     45.67 o 
   3 -26   2       37.37      -12.51     24.63 o 
   4 -26   2      175.37      148.11     37.92 o 
  -5 -25   2       25.32       -3.91     32.24 o 
  -4 -25   2       39.88       46.51     31.11 o 
  -3 -25   2      457.22      486.69     43.75 o 
  -2 -25   2     1508.76     1545.61     78.90 o 
  -1 -25   2       28.71       12.53     53.27 o 
   0 -25   2     1381.66     1434.43     65.09 o 
   1 -25   2     1044.42     1120.40     53.65 o 
   2 -25   2       23.24       33.47     22.54 o 
   3 -25   2      111.21       79.82     25.05 o 
   4 -25   2     2644.73     2618.20    178.63 o 
  -6 -24   2      363.22      445.82     70.41 o 
  -5 -24   2      584.70      546.52     53.47 o 
  -4 -24   2      564.15      508.71     47.12 o 
  -3 -24   2       40.45       60.82     29.06 o 
  -2 -24   2     1563.35     1656.04     82.78 o 
  -1 -24   2      127.50      128.12     21.74 o 
   0 -24   2      911.52      963.07     47.48 o 
   1 -24   2      100.77      105.44     22.54 o 
   2 -24   2      922.80      875.92     47.36 o 
   3 -24   2      529.97      488.55     74.77 o 
   4 -24   2      161.47      123.06     44.59 o 
   5 -24   2      124.14      144.73     38.26 o 
  -6 -23   2      324.52      364.22     44.88 o 
  -5 -23   2       72.52       67.98     33.16 o 
  -4 -23   2      398.64      388.40     41.73 o 
  -3 -23   2      518.33      496.33     42.88 o 
  -2 -23   2      643.36      717.98     50.45 o 
  -1 -23   2     1173.10     1211.04     53.56 o 
   0 -23   2     1861.39     1854.23     72.91 o 
   1 -23   2     1262.86     1161.28     53.46 o 
   2 -23   2     2272.43     2269.98     88.76 o 
   3 -23   2      308.79      281.47     30.65 o 
   4 -23   2     1332.26     1377.90     79.40 o 
   5 -23   2        0.90       10.81     44.87 o 
  -6 -22   2      449.16      522.64     47.18 o 
  -5 -22   2      765.72      874.93     72.12 o 
  -4 -22   2      819.46      697.70     53.59 o 
  -3 -22   2      321.43      316.43     38.33 o 
  -2 -22   2      396.29      406.24     29.65 o 
  -1 -22   2      404.96      380.28     28.25 o 
   0 -22   2      880.09      892.59     43.62 o 
   1 -22   2      109.56       83.07     19.83 o 
   2 -22   2      211.95      173.45     24.20 o 
   3 -22   2     1299.94     1275.61     58.53 o 
   4 -22   2       73.65       40.67     26.98 o 
   5 -22   2      463.04      478.67     46.39 o 
  -7 -21   2       94.19      109.06     32.91 o 
  -6 -21   2       84.98      109.45     32.96 o 
  -5 -21   2      330.38      393.34     41.16 o 
  -4 -21   2      830.52      766.02     54.33 o 
  -3 -21   2     1771.89     1653.58     88.03 o 
  -2 -21   2      948.42      972.90     46.76 o 
  -1 -21   2      645.57      668.21     39.20 o 
   0 -21   2     1912.03     1955.17     75.64 o 
   1 -21   2     5879.19     5615.74    185.56 o 
   2 -21   2     1781.34     1825.29    124.21 o 
   3 -21   2      373.12      356.12     31.26 o 
   4 -21   2      302.09      319.76     38.22 o 
   5 -21   2      283.84      340.26     39.71 o 
   6 -21   2      536.71      619.45     51.06 o 
  -7 -20   2       74.06       84.95     32.47 o 
  -6 -20   2      216.01      229.18     32.94 o 
  -5 -20   2     3670.41     3658.49    156.60 o 
  -4 -20   2      232.16      248.29     32.21 o 
  -3 -20   2       19.67       20.74     18.03 o 
  -2 -20   2     1157.08     1179.63     52.06 o 
  -1 -20   2     1815.08     1808.35     70.49 o 
   0 -20   2      424.29      415.44     27.52 o 
   1 -20   2     1512.05     1428.39     62.09 o 
   2 -20   2      379.96      351.44     27.78 o 
   3 -20   2     1557.01     1547.45     64.92 o 
   4 -20   2       49.35       29.63     24.59 o 
   5 -20   2      325.78      381.30     39.88 o 
   6 -20   2       32.48       49.61     31.73 o 
  -7 -19   2       11.71       20.71     29.58 o 
  -6 -19   2      258.96      281.43     33.76 o 
  -5 -19   2      199.24      222.21     45.51 o 
  -4 -19   2       11.49       19.01     21.82 o 
  -3 -19   2     4624.71     4401.24    149.76 o 
  -2 -19   2       25.28       22.65     16.18 o 
  -1 -19   2      528.70      510.85     31.25 o 
   0 -19   2     1115.74     1112.28     49.40 o 
   1 -19   2     9613.65     8785.68    361.56 o 
   2 -19   2     1058.21     1100.81     48.05 o 
   3 -19   2      306.24      298.57     28.17 o 
   4 -19   2      654.55      637.61     47.22 o 
   5 -19   2      960.54      973.49     61.12 o 
   6 -19   2        2.93      -11.75     25.40 o 
  -7 -18   2      304.32      379.99     38.79 o 
  -6 -18   2       16.87       36.84     28.31 o 
  -5 -18   2     3642.87     3754.99    154.56 o 
  -4 -18   2       87.80      104.79     18.78 o 
  -3 -18   2     1215.53     1174.11     49.67 o 
  -2 -18   2     2015.21     1952.79     75.17 o 
  -1 -18   2      909.78      947.98     40.80 o 
   0 -18   2      203.90      219.34     21.56 o 
   1 -18   2      592.21      561.21     34.62 o 
   2 -18   2      513.06      528.76     32.39 o 
   3 -18   2     1472.91     1524.44     59.19 o 
   4 -18   2      292.66      307.20     30.80 o 
   5 -18   2      702.42      772.41     72.68 o 
   6 -18   2      127.10      170.82     32.07 o 
  -8 -17   2      222.96      254.72     37.33 o 
  -7 -17   2      110.74      143.83     29.71 o 
  -6 -17   2      830.22      907.06     54.75 o 
  -5 -17   2      427.91      404.94     36.52 o 
  -4 -17   2     2933.31     2916.27    108.59 o 
  -3 -17   2     4010.83     3845.51    132.36 o 
  -2 -17   2      228.77      186.60     20.34 o 
  -1 -17   2     5083.70     5114.13    171.78 o 
   0 -17   2      889.97      906.67     40.18 o 
   1 -17   2     7705.70     7342.25    251.30 o 
   2 -17   2      363.64      353.56     24.50 o 
   3 -17   2     1478.72     1417.84     60.24 o 
   4 -17   2     1149.03     1123.90     58.36 o 
   5 -17   2     1121.58     1194.42     62.48 o 
   6 -17   2      371.60      384.56     40.00 o 
   7 -17   2      392.66      464.38     44.57 o 
  -8 -16   2      142.97      192.02     34.32 o 
  -7 -16   2      509.82      520.29     45.76 o 
  -6 -16   2      165.57      199.98     30.07 o 
  -5 -16   2      672.79      753.10     38.72 o 
  -4 -16   2     1846.11     1946.36     71.05 o 
  -3 -16   2     1073.74     1038.01     44.64 o 
  -2 -16   2     3919.14     3613.72    134.84 o 
  -1 -16   2      272.37      243.65     17.88 o 
   0 -16   2     4766.89     4779.83    162.62 o 
   1 -16   2      405.73      402.90     29.52 o 
   2 -16   2      594.42      573.52     33.26 o 
   3 -16   2      925.42      924.18     43.27 o 
   4 -16   2      101.19      110.46     22.35 o 
   5 -16   2      134.85      142.40     36.18 o 
   6 -16   2      170.95      201.36     31.37 o 
   7 -16   2      250.31      306.60     38.56 o 
  -8 -15   2      506.07      599.72     54.47 o 
  -7 -15   2      167.00      182.40     28.78 o 
  -6 -15   2     1009.83     1035.04     59.33 o 
  -5 -15   2      780.96      774.72     36.65 o 
  -4 -15   2     2365.04     2345.68     83.27 o 
  -3 -15   2     1123.69     1131.34     48.89 o 
  -2 -15   2     3877.85     3493.91    126.26 o 
  -1 -15   2     4262.87     4134.92    119.62 o 
   0 -15   2     1353.44     1351.96     56.24 o 
   1 -15   2     2153.38     2211.84     82.97 o 
   2 -15   2     1312.68     1323.56     51.68 o 
   3 -15   2     2720.68     2535.28     95.53 o 
   4 -15   2     3111.55     3088.34    139.15 o 
   5 -15   2      252.89      272.37     30.06 o 
   6 -15   2      337.18      398.44     37.68 o 
   7 -15   2      261.65      264.69     60.56 o 
  -8 -14   2      610.54      651.88     51.62 o 
  -7 -14   2      264.45      241.44     31.31 o 
  -6 -14   2     1056.97     1076.94     47.08 o 
  -5 -14   2     1137.03     1139.73     48.95 o 
  -4 -14   2     1164.96     1218.09     46.60 o 
  -3 -14   2      875.28      859.05     38.06 o 
  -2 -14   2    11789.01    10822.92    293.47 o 
  -1 -14   2      950.75      930.08     34.06 o 
   0 -14   2     1218.87     1161.47     52.79 o 
   1 -14   2      250.16      259.79     20.01 o 
   2 -14   2     4606.34     4732.50    153.67 o 
   3 -14   2      263.28      271.46     21.24 o 
   4 -14   2     1673.13     1594.15     75.95 o 
   5 -14   2      198.93      210.81     26.71 o 
   6 -14   2      233.48      237.85     30.68 o 
   7 -14   2      166.00      149.27     30.46 o 
  -8 -13   2      463.63      487.35     41.81 o 
  -7 -13   2      106.09       85.70     28.51 o 
  -6 -13   2     2744.62     2728.94     94.06 o 
  -5 -13   2      687.30      662.62     33.95 o 
  -4 -13   2       38.06       36.91     11.78 o 
  -3 -13   2      357.60      376.01     19.77 o 
  -2 -13   2     5288.45     5040.54    155.86 o 
  -1 -13   2      278.62      267.86     15.77 o 
   0 -13   2     6521.92     6384.38    207.01 o 
   1 -13   2     1575.29     1562.36     54.07 o 
   2 -13   2      128.44      104.19     14.38 o 
   3 -13   2      684.26      663.62     33.24 o 
   4 -13   2     9600.83     9246.58    365.42 o 
   5 -13   2      691.95      694.13     46.25 o 
   6 -13   2       17.17      -10.43     20.15 o 
   7 -13   2       78.79       79.78     28.65 o 
  -8 -12   2     1030.27     1075.59     61.04 o 
  -7 -12   2       80.99       72.09     21.99 o 
  -6 -12   2     1060.82     1045.98     46.38 o 
  -5 -12   2      122.99      122.19     15.08 o 
  -4 -12   2     1142.51     1180.57     36.07 o 
  -3 -12   2      345.55      353.37     18.27 o 
  -2 -12   2     7041.31     6696.72    195.58 o 
  -1 -12   2      291.33      277.72     15.96 o 
   0 -12   2     4956.08     4779.74    162.62 o 
   1 -12   2     1277.08     1293.79     58.35 o 
   2 -12   2     3819.83     3688.38    132.20 o 
   3 -12   2      157.72      137.27     15.61 o 
   4 -12   2       78.81       61.82     19.16 o 
   5 -12   2       14.09       24.86     19.45 o 
   6 -12   2       38.52       26.14     20.71 o 
   7 -12   2      418.73      417.54     38.92 o 
  -9 -11   2        1.26       10.70     26.94 o 
  -8 -11   2      310.92      381.65     56.43 o 
  -7 -11   2       28.78       26.39     16.45 o 
  -6 -11   2     3674.96     3552.31    124.48 o 
  -5 -11   2      791.35      802.91     31.63 o 
  -4 -11   2      895.33      885.54     31.35 o 
  -3 -11   2     1136.86     1117.84     35.59 o 
  -2 -11   2     4710.70     4566.77    138.38 o 
  -1 -11   2     4265.83     4216.06    122.52 o 
   0 -11   2     5688.10     5444.08    174.01 o 
   1 -11   2     2725.38     2817.68     98.53 o 
   2 -11   2     5868.04     5903.00    196.88 o 
   3 -11   2     1388.81     1355.22     52.84 o 
   4 -11   2     6303.49     6076.79    244.46 o 
   5 -11   2      200.56      192.27     23.36 o 
   6 -11   2      884.32      778.10     49.03 o 
   7 -11   2      108.12      125.95     27.39 o 
   8 -11   2      816.24      822.20     58.95 o 
  -9 -10   2      354.46      359.85     38.39 o 
  -8 -10   2      337.97      314.38     34.77 o 
  -7 -10   2      429.52      459.34     29.06 o 
  -6 -10   2     1174.54     1126.67     47.07 o 
  -5 -10   2     4047.39     4016.10    116.40 o 
  -4 -10   2     1430.43     1436.54     48.01 o 
  -3 -10   2     3672.93     3813.97    108.95 o 
  -2 -10   2     4066.24     4116.48    114.95 o 
  -1 -10   2     1148.71     1123.83     41.60 o 
   0 -10   2     7440.88     7818.97    278.99 o 
   1 -10   2     1297.93     1294.32     51.35 o 
   2 -10   2     2227.91     2068.17    114.13 o 
   3 -10   2     2452.95     2422.60     86.16 o 
   4 -10   2      365.90      373.76     28.07 o 
   5 -10   2     1219.34     1151.41     60.25 o 
   6 -10   2      102.51       83.57     23.51 o 
   7 -10   2     1378.63     1354.44     73.79 o 
   8 -10   2      179.93      169.70     32.11 o 
  -9  -9   2      142.68      132.73     30.96 o 
  -8  -9   2      156.66      140.37     21.99 o 
  -7  -9   2      247.40      249.95     21.81 o 
  -6  -9   2      416.17      377.69     21.27 o 
  -5  -9   2      448.73      418.85     20.75 o 
  -4  -9   2     3349.91     3196.74     93.53 o 
  -3  -9   2     8280.80     8391.21    234.98 o 
  -2  -9   2     2356.01     2316.19     64.71 o 
  -1  -9   2     7126.00     7404.57    243.70 o 
   0  -9   2     5315.23     5477.47    166.53 o 
   1  -9   2    10411.97    10360.56    337.57 o 
   2  -9   2    11120.44    11068.19    313.51 o 
   3  -9   2      548.77      529.88     22.20 o 
   4  -9   2     1006.10      954.66     52.38 o 
   5  -9   2      324.51      327.22     27.86 o 
   6  -9   2     1014.50      987.03     65.16 o 
   7  -9   2      764.12      802.68     76.97 o 
   8  -9   2      356.49      368.06     38.21 o 
  -9  -8   2      997.83     1019.39     73.07 o 
  -8  -8   2      320.72      315.18     27.14 o 
  -7  -8   2      287.12      313.03     21.32 o 
  -6  -8   2     1080.18     1078.59     38.63 o 
  -5  -8   2     7427.76     7360.72    206.66 o 
  -4  -8   2     1300.48     1265.86     40.37 o 
  -3  -8   2      147.67      149.59      9.58 o 
  -2  -8   2      736.87      722.12     24.84 o 
  -1  -8   2     2627.30     2474.77     68.06 o 
   0  -8   2     3050.97     3335.88    101.89 o 
   1  -8   2     3018.16     3036.83     95.49 o 
   2  -8   2      555.62      547.62     17.57 o 
   3  -8   2     3720.16     3814.96     98.30 o 
   4  -8   2      161.78      180.05     15.13 o 
   5  -8   2     1694.38     1695.19     81.31 o 
   6  -8   2       81.08       91.88     20.83 o 
   7  -8   2     2334.38     2293.00    102.49 o 
   8  -8   2      108.80       96.85     29.23 o 
  -9  -7   2       10.23        6.21     27.24 o 
  -8  -7   2      268.03      306.16     25.21 o 
  -7  -7   2       24.66       20.78     13.22 o 
  -6  -7   2      363.70      379.75     21.31 o 
  -5  -7   2      299.30      303.76     16.66 o 
  -4  -7   2      313.84      289.17     15.59 o 
  -3  -7   2    10112.15     9988.42    285.25 o 
  -2  -7   2      441.92      455.71     19.23 o 
  -1  -7   2     1398.16     1451.41     41.58 o 
   0  -7   2     5368.94     6017.39    199.82 o 
   1  -7   2    33389.20    32490.62   1047.72 o 
   2  -7   2     3740.02     3917.50     94.62 o 
   3  -7   2     2473.32     2497.52     66.95 o 
   4  -7   2      252.45      253.97     14.41 o 
   5  -7   2     5300.82     5275.00    173.64 o 
   6  -7   2       39.94       33.39     18.76 o 
   7  -7   2     1419.65     1317.85     73.05 o 
   8  -7   2       69.67       73.85     29.22 o 
  -9  -6   2     1253.10     1278.33     59.69 o 
  -8  -6   2      205.58      201.39     20.65 o 
  -7  -6   2      186.22      205.12     21.22 o 
  -6  -6   2      210.90      213.19     17.84 o 
  -5  -6   2     7321.04     7169.75    203.00 o 
  -4  -6   2       43.92       36.91      7.68 o 
  -3  -6   2      141.79      152.24      9.02 o 
  -2  -6   2     2729.63     2899.73     84.58 o 
  -1  -6   2    12653.46    12955.96    371.51 o 
   0  -6   2     1196.43     1248.80     44.75 o 
   1  -6   2     3127.94     3029.60     97.63 o 
   2  -6   2     2081.51     2203.44     55.23 o 
   3  -6   2     3061.09     2977.17     76.31 o 
   4  -6   2      211.34      225.34     13.58 o 
   5  -6   2      837.28      841.38     37.18 o 
   6  -6   2      507.84      499.51     30.28 o 
   7  -6   2     1565.72     1480.06     76.63 o 
   8  -6   2       17.15        4.87     24.98 o 
  -9  -5   2      108.21      107.66     23.27 o 
  -8  -5   2      137.59      153.40     18.73 o 
  -7  -5   2      254.82      245.27     18.98 o 
  -6  -5   2      106.48      114.20     13.31 o 
  -5  -5   2       60.14       61.64     11.03 o 
  -4  -5   2     1743.14     1729.73     54.23 o 
  -3  -5   2    19904.82    20138.49    545.58 o 
  -2  -5   2       93.32       97.22      6.65 o 
  -1  -5   2     5245.33     5319.97    139.51 o 
   0  -5   2      360.62      368.97     17.77 o 
   1  -5   2    36798.05    36581.74    998.67 o 
   2  -5   2      908.84     1072.72     30.09 o 
   3  -5   2     4249.61     4422.69    109.59 o 
   4  -5   2      507.51      490.41     21.40 o 
   5  -5   2     1595.08     1570.96     51.01 o 
   6  -5   2      324.96      327.60     32.91 o 
   7  -5   2     1478.87     1479.75     91.33 o 
   8  -5   2      111.41      137.59     38.17 o 
  -9  -4   2      554.68      567.60     33.84 o 
  -8  -4   2      478.28      452.92     26.79 o 
  -7  -4   2      363.71      392.35     23.26 o 
  -6  -4   2      889.48      881.32     33.46 o 
  -5  -4   2     6604.47     6443.89    184.51 o 
  -4  -4   2     3069.62     3051.53     90.05 o 
  -3  -4   2     2234.30     2259.62     64.69 o 
  -2  -4   2     1600.90     1592.23     45.74 o 
  -1  -4   2     1006.48     1044.79     27.84 o 
   0  -4   2    10419.68    10852.54    297.06 o 
   1  -4   2     3778.66     3885.86     88.40 o 
   2  -4   2     1877.56     2025.00     47.43 o 
   3  -4   2     4185.93     4173.51    105.40 o 
   4  -4   2      752.45      752.92     27.79 o 
   5  -4   2     1906.32     1889.42     59.65 o 
   6  -4   2      146.83      163.88     19.80 o 
   7  -4   2     1355.20     1312.04     58.24 o 
   8  -4   2      100.93       76.25     26.88 o 
  -9  -3   2       56.35       76.79     19.71 o 
  -8  -3   2      614.52      588.74     31.95 o 
  -7  -3   2      479.79      453.43     28.91 o 
  -6  -3   2     3513.18     3444.99    116.62 o 
  -5  -3   2      883.49      850.51     36.63 o 
  -4  -3   2     5415.64     5509.07    171.11 o 
  -2  -3   2     3621.40     3574.10    100.88 o 
  -1  -3   2     6606.50     7299.89    188.82 o 
   0  -3   2    11876.63    12554.71    341.35 o 
   1  -3   2     7568.34     7580.13    196.83 o 
   2  -3   2     7884.64     8119.34    182.71 o 
   3  -3   2     5873.61     5986.78    147.16 o 
   4  -3   2     4941.40     4859.82    144.49 o 
   5  -3   2     1776.66     1825.29     69.41 o 
   6  -3   2     1826.41     1793.94     58.35 o 
   7  -3   2      850.40      843.75     73.89 o 
   8  -3   2      350.30      405.76     38.46 o 
  -9  -2   2      176.78      178.90     22.83 o 
  -8  -2   2     2589.39     2435.98     90.05 o 
  -7  -2   2      768.18      829.21     40.30 o 
  -6  -2   2     4095.08     4011.62    137.96 o 
  -5  -2   2     1625.52     1676.12     64.24 o 
  -4  -2   2     1376.39     1377.16     57.80 o 
  -3  -2   2     3100.48     3245.12    111.74 o 
  -2  -2   2    14094.59    14262.21    383.85 o 
  -1  -2   2      424.87      454.47     12.88 o 
   0  -2   2    10224.55    11010.03    303.87 o 
   1  -2   2     1952.78     2035.90     49.90 o 
   2  -2   2     8262.96     8410.71    188.80 o 
   3  -2   2      847.06      882.87     29.75 o 
   4  -2   2      675.90      676.44     24.75 o 
   5  -2   2     1106.21     1079.99     42.36 o 
   6  -2   2      479.12      497.75     28.72 o 
   7  -2   2     1062.04     1001.73     47.95 o 
   8  -2   2       67.82       84.25     23.42 o 
  -9  -1   2       22.16       10.95     18.51 o 
  -8  -1   2      965.90      977.31     48.96 o 
  -7  -1   2      198.93      193.25     19.95 o 
  -6  -1   2     9072.99     8907.40    281.27 o 
  -5  -1   2      881.81      822.93     34.65 o 
  -4  -1   2     1814.46     1959.51     59.93 o 
  -3  -1   2       53.33       54.25      5.30 o 
  -2  -1   2     8102.46     8122.13    223.34 o 
  -1  -1   2     4890.49     4987.78    133.27 o 
   0  -1   2     7676.96     8113.83    198.52 o 
   1  -1   2     1228.37     1281.02     32.61 o 
   2  -1   2     2662.37     2756.70     69.78 o 
   3  -1   2     1198.50     1197.85     34.46 o 
   4  -1   2    16514.85    16508.99    441.96 o 
   5  -1   2     1050.62     1066.46     45.37 o 
   6  -1   2      168.39      172.22     19.60 o 
   7  -1   2      230.44      220.77     24.93 o 
   8  -1   2     1184.32     1228.21     59.49 o 
  -9   0   2       23.46        6.87     21.57 o 
  -8   0   2     1644.88     1627.18     68.00 o 
  -7   0   2      318.45      285.71     23.05 o 
  -6   0   2     3599.07     3590.91    123.80 o 
  -5   0   2        1.72        4.61      8.86 o 
  -4   0   2     1220.16     1193.05     44.34 o 
  -3   0   2      317.96      327.60     12.67 o 
  -2   0   2     8552.54     8387.12    230.51 o 
  -1   0   2     2930.13     3050.87     85.40 o 
   0   0   2      990.16      993.27     29.13 o 
   1   0   2        8.13       -3.83      3.83 o 
   2   0   2     4740.39     4608.80    129.13 o 
   3   0   2       26.83       31.16      6.43 o 
   4   0   2     1412.79     1392.42     49.67 o 
   5   0   2      113.21      107.96     15.14 o 
   6   0   2      600.30      599.24     33.76 o 
   7   0   2      450.64      419.20     30.97 o 
   8   0   2      407.04      414.59     44.82 o 
  -9   1   2       19.13        6.30     20.61 o 
  -8   1   2      977.27     1002.49     48.61 o 
  -7   1   2      182.60      160.63     19.01 o 
  -6   1   2     8539.39     8185.41    280.54 o 
  -5   1   2      838.09      815.70     34.90 o 
  -4   1   2     1328.69     1401.00     58.23 o 
  -3   1   2       76.31       79.50      5.54 o 
  -2   1   2     8184.34     8128.43    256.06 o 
  -1   1   2     4551.35     4616.89    133.29 o 
   0   1   2     7609.04     7979.24    256.00 o 
   1   1   2     1066.73     1117.21     41.84 o 
   2   1   2     2690.15     2698.44     89.87 o 
   3   1   2      983.56      960.41     34.20 o 
   4   1   2    16108.14    15690.51    513.95 o 
   5   1   2     1142.96     1097.44     45.47 o 
   6   1   2      228.81      220.42     21.37 o 
   7   1   2      249.05      268.20     24.83 o 
   8   1   2     1121.94     1164.70    117.04 o 
  -9   2   2      155.24      137.45     30.72 o 
  -8   2   2     2376.15     2262.33     89.41 o 
  -7   2   2      782.30      802.16     39.22 o 
  -6   2   2     4108.25     4070.55    138.23 o 
  -5   2   2     1858.19     1891.59     64.97 o 
  -4   2   2     1734.33     1807.74     43.30 o 
  -3   2   2     3369.50     3470.26     84.28 o 
  -2   2   2    13478.84    13734.00    383.34 o 
  -1   2   2      406.05      408.68     16.80 o 
   0   2   2    10363.15    11230.96    306.24 o 
   1   2   2     1718.83     1779.47     63.94 o 
   2   2   2     8489.26     8210.39    324.58 o 
   3   2   2     1268.22     1158.61     73.82 o 
   4   2   2      706.20      671.24     25.17 o 
   5   2   2      911.19      869.78     42.07 o 
   6   2   2      523.67      527.69     43.08 o 
   7   2   2      970.66      879.74     59.17 o 
   8   2   2       45.97       28.75     28.07 o 
  -9   3   2       51.60       50.92     27.44 o 
  -8   3   2      760.32      688.34     48.87 o 
  -7   3   2      434.06      384.71     26.96 o 
  -6   3   2     3378.90     3269.14    116.16 o 
  -5   3   2     1021.93      948.61     37.55 o 
  -4   3   2     5002.63     5022.88    128.72 o 
  -3   3   2     1694.04     1677.36     43.13 o 
  -2   3   2     3634.95     3597.99     99.11 o 
  -1   3   2     7739.28     8298.92    243.57 o 
   0   3   2    11745.91    12431.46    343.86 o 
   1   3   2     8745.36     8690.14    254.35 o 
   2   3   2     8308.35     8007.09    536.70 o 
   3   3   2     5860.13     5726.83    190.67 o 
   4   3   2     5349.35     5234.26    141.58 o 
   5   3   2     1962.13     1949.95     88.43 o 
   6   3   2     1727.87     1578.52     84.95 o 
   7   3   2      835.57      820.53     54.58 o 
   8   3   2      317.58      361.48     40.72 o 
  -9   4   2      604.71      650.11     50.98 o 
  -8   4   2      426.77      389.94     38.78 o 
  -7   4   2      421.67      427.93     35.85 o 
  -6   4   2      909.56      831.32     51.43 o 
  -5   4   2     6831.00     6611.00    264.54 o 
  -4   4   2     3127.25     3161.68     87.73 o 
  -3   4   2     2183.14     2183.37     62.94 o 
  -2   4   2     1581.20     1529.17     44.77 o 
  -1   4   2      747.36      763.80     26.30 o 
   0   4   2    10353.25    10852.61    299.10 o 
   1   4   2     3795.87     3834.51    152.95 o 
   2   4   2     1848.80     1891.81     94.95 o 
   3   4   2     4183.46     4011.51    132.42 o 
   4   4   2      746.59      738.42     26.33 o 
   5   4   2     1874.07     1801.01     88.64 o 
   6   4   2      181.88      185.29     26.67 o 
   7   4   2     1432.49     1345.67     75.14 o 
   8   4   2       78.84       61.37     28.37 o 
  -9   5   2      160.31      135.00     31.51 o 
  -8   5   2      183.18      191.65     30.27 o 
  -7   5   2      257.96      235.40     28.45 o 
  -6   5   2      125.85      133.79     20.28 o 
  -5   5   2       91.81      104.96     16.02 o 
  -4   5   2     1889.73     1854.90     52.86 o 
  -3   5   2    19036.35    19343.30    535.69 o 
  -2   5   2       80.56       85.50      6.10 o 
  -1   5   2     4507.36     4602.89    136.10 o 
   0   5   2      406.36      418.79     12.61 o 
   1   5   2    35787.80    35862.89   1322.66 o 
   3   5   2     4018.56     4040.07    137.80 o 
   4   5   2      487.12      475.13     20.02 o 
   5   5   2     1597.48     1454.06    101.01 o 
   6   5   2      395.67      362.44     34.60 o 
   7   5   2     1372.95     1348.34     77.54 o 
   8   5   2       81.15       59.13     28.87 o 
  -9   6   2     1065.19     1047.34     72.59 o 
  -8   6   2      189.44      176.60     30.14 o 
  -7   6   2      239.29      251.75     29.06 o 
  -6   6   2      286.08      295.82     26.62 o 
  -5   6   2     7380.72     7169.36    291.10 o 
  -4   6   2       27.89       23.86      6.21 o 
  -3   6   2       80.72       92.45      7.58 o 
  -2   6   2     2956.58     3026.87     83.10 o 
  -1   6   2    13298.61    13838.53    364.41 o 
   0   6   2     1264.88     1274.30     33.16 o 
   1   6   2     2959.80     2829.36     82.51 o 
   2   6   2     1854.46     1912.33     69.96 o 
   3   6   2     3026.18     2825.56     96.21 o 
   4   6   2      188.79      193.71     12.52 o 
   5   6   2      639.47      686.09     57.74 o 
   6   6   2      520.42      496.56     41.69 o 
   7   6   2     1579.64     1639.45     84.65 o 
   8   6   2       13.67       35.15     29.25 o 
  -9   7   2       27.00        7.59     29.48 o 
  -8   7   2      232.25      214.18     33.01 o 
  -7   7   2       17.51        4.81     20.57 o 
  -6   7   2      391.80      370.70     36.97 o 
  -5   7   2      229.83      217.33     22.64 o 
  -4   7   2      345.42      319.46     15.04 o 
  -3   7   2    10529.41    10524.18    280.54 o 
  -2   7   2      642.04      661.37     19.75 o 
  -1   7   2     1197.92     1242.76     39.25 o 
   0   7   2     5803.25     6249.74    152.04 o 
   1   7   2    34048.46    33260.88    894.84 o 
   2   7   2     3243.81     3332.16    119.56 o 
   3   7   2     2668.57     2618.52     85.29 o 
   4   7   2      237.12      246.16     14.77 o 
   5   7   2     5045.87     5020.42    218.38 o 
   6   7   2       52.19       74.11     23.37 o 
   7   7   2     1505.04     1552.35     80.91 o 
   8   7   2      107.38       96.67     31.55 o 
  -9   8   2     1060.10     1029.65     69.20 o 
  -8   8   2      352.55      345.47     37.39 o 
  -7   8   2      288.51      316.52     32.74 o 
  -6   8   2      955.23      960.36     57.20 o 
  -5   8   2     7436.71     7159.59    296.22 o 
  -4   8   2     1274.26     1238.91     39.51 o 
  -3   8   2      103.53      102.82      8.94 o 
  -2   8   2      579.80      568.61     21.47 o 
  -1   8   2     2148.32     2149.00     65.22 o 
   0   8   2     2693.57     2843.94     80.65 o 
   1   8   2     2653.66     2671.68     80.04 o 
   2   8   2      565.55      575.29     24.64 o 
   3   8   2     3818.69     3815.21    124.63 o 
   4   8   2      110.34      104.48     11.00 o 
   5   8   2     1927.15     1887.91     88.12 o 
   6   8   2       40.08       44.96     24.06 o 
   7   8   2     2033.68     2025.48    107.14 o 
   8   8   2      133.51      104.39     34.56 o 
  -9   9   2      154.56      159.96     34.84 o 
  -8   9   2      171.17      140.62     29.20 o 
  -7   9   2      215.94      239.99     30.28 o 
  -6   9   2      522.56      511.47     35.93 o 
  -5   9   2      392.50      390.41     30.01 o 
  -4   9   2     3296.80     3211.81     92.15 o 
  -3   9   2     8248.55     8397.98    231.29 o 
  -2   9   2     2070.58     2053.24     63.10 o 
  -1   9   2     7330.08     7586.15    206.09 o 
   0   9   2     4685.19     4816.42    135.43 o 
   1   9   2    10623.70    10573.24    287.22 o 
   2   9   2    11414.88    11506.73    354.01 o 
   3   9   2      649.32      598.28     29.88 o 
   4   9   2     1155.93     1154.45     37.99 o 
   5   9   2      392.40      397.82     34.08 o 
   6   9   2     1133.39     1152.66     64.51 o 
   7   9   2      754.65      843.37     70.39 o 
   8   9   2      387.21      384.56     45.10 o 
  -9  10   2      348.69      348.14     43.90 o 
  -8  10   2      473.37      409.41     39.81 o 
  -7  10   2      352.14      399.23     38.08 o 
  -6  10   2     1236.32     1210.28     70.69 o 
  -5  10   2     3935.09     3906.40    168.20 o 
  -4  10   2     1598.77     1641.90     48.41 o 
  -3  10   2     3585.89     3751.12    107.61 o 
  -2  10   2     3889.44     3899.29    112.70 o 
  -1  10   2     1440.90     1507.52     40.41 o 
   0  10   2     8545.19     9091.03    212.35 o 
   1  10   2     1457.29     1475.33     42.63 o 
   2  10   2     2299.81     2266.70     64.02 o 
   3  10   2     2566.85     2489.41     83.53 o 
   4  10   2      262.85      264.39     16.90 o 
   5  10   2     1251.01     1288.15     69.36 o 
   6  10   2       79.47       95.14     26.92 o 
   7  10   2     1437.24     1539.56     83.60 o 
   8  10   2      211.83      246.15     38.99 o 
  -8  11   2      285.54      323.30     46.49 o 
  -7  11   2       39.11       31.31     36.63 o 
  -6  11   2     3811.32     3760.89    158.53 o 
  -5  11   2      875.72      872.20     47.61 o 
  -4  11   2      860.00      873.76     31.35 o 
  -3  11   2     1022.75     1016.37     35.42 o 
  -2  11   2     5176.48     5149.12    136.42 o 
  -1  11   2     4148.79     4305.40    119.37 o 
   0  11   2     5198.80     5128.64    130.67 o 
   1  11   2     2854.79     2917.84     82.39 o 
   2  11   2     5810.97     6070.31    192.38 o 
   3  11   2     1375.02     1380.01     51.01 o 
   4  11   2     6016.74     6045.69    171.77 o 
   5  11   2      194.02      180.74     28.40 o 
   6  11   2      901.92      929.50     80.13 o 
   7  11   2      146.69      163.40     34.48 o 
   8  11   2      875.96      920.33     67.74 o 
  -8  12   2      883.03      984.97     79.15 o 
  -7  12   2      127.14      142.37     27.71 o 
  -6  12   2     1201.15     1152.77     61.83 o 
  -5  12   2       44.00       33.33     17.83 o 
  -4  12   2      860.69      847.75     34.75 o 
  -3  12   2      405.86      443.38     19.64 o 
  -2  12   2     7364.56     7143.69    192.46 o 
  -1  12   2      305.38      323.48     15.10 o 
   0  12   2     4938.66     4930.81    122.28 o 
   1  12   2     1170.43     1210.25     46.57 o 
   2  12   2     4071.77     4172.38    129.68 o 
   3  12   2      103.40      116.85     14.33 o 
   4  12   2      167.29      173.04     14.86 o 
   5  12   2       32.86       65.49     24.81 o 
   6  12   2       27.60       38.66     26.72 o 
   7  12   2      414.43      458.31     47.92 o 
   8  12   2      142.30      190.69     55.06 o 
  -8  13   2      505.08      610.36     49.59 o 
  -7  13   2       98.29      108.43     29.62 o 
  -6  13   2     2351.54     2407.05    118.92 o 
  -5  13   2      809.48      817.83     46.51 o 
  -4  13   2        9.60       20.77     10.72 o 
  -3  13   2      492.83      516.57     21.92 o 
  -2  13   2     5775.81     5907.47    154.14 o 
  -1  13   2      298.69      300.81     14.89 o 
   0  13   2     6244.90     6188.34    155.97 o 
   1  13   2     1237.82     1228.10     50.64 o 
   2  13   2      240.41      222.52     26.30 o 
   3  13   2      594.79      620.17     31.22 o 
   4  13   2     9345.51     9124.96    256.27 o 
   5  13   2      772.75      761.65     51.65 o 
   6  13   2        6.23       24.68     25.92 o 
   7  13   2      138.26      164.62     37.27 o 
  -8  14   2      682.68      842.86     61.31 o 
  -7  14   2      262.67      269.07     34.38 o 
  -6  14   2     1000.82     1090.49     85.96 o 
  -5  14   2     1237.39     1239.69     63.44 o 
  -4  14   2     1061.30     1070.02     39.92 o 
  -3  14   2      966.59      914.29     33.06 o 
  -2  14   2    10641.04    10056.33    287.92 o 
  -1  14   2      843.02      825.85     30.08 o 
   0  14   2     1171.91     1131.55     37.49 o 
   1  14   2      291.73      304.42     19.53 o 
   2  14   2     4284.84     4348.77    148.84 o 
   3  14   2      234.75      261.80     22.21 o 
   4  14   2     1674.15     1607.23     58.47 o 
   5  14   2      191.03      197.83     31.45 o 
   6  14   2      173.68      213.22     33.99 o 
   7  14   2      164.15      181.51     36.96 o 
  -8  15   2      477.60      527.04     52.88 o 
  -7  15   2      180.69      209.65     34.01 o 
  -6  15   2     1016.31     1039.40     62.48 o 
  -5  15   2      657.11      636.55     46.93 o 
  -4  15   2     2289.05     2300.55     71.67 o 
  -3  15   2     1324.16     1303.94     42.77 o 
  -2  15   2     3970.99     3854.55    107.38 o 
  -1  15   2     4203.03     4027.58    116.64 o 
   0  15   2     1543.35     1475.61     46.01 o 
   1  15   2     2342.24     2378.54     80.50 o 
   2  15   2     1253.67     1157.33     48.31 o 
   3  15   2     2868.95     2796.31     93.24 o 
   4  15   2     3358.41     3336.21    120.32 o 
   5  15   2      257.70      271.20     34.23 o 
   6  15   2      399.23      445.24     45.73 o 
   7  15   2      236.80      215.36     40.77 o 
  -8  16   2      109.02      183.93     40.92 o 
  -7  16   2      637.25      646.55     99.56 o 
  -6  16   2      254.74      255.87     33.04 o 
  -5  16   2      865.82      890.86     52.86 o 
  -4  16   2     1830.87     1838.84     60.77 o 
  -3  16   2     1094.42     1034.50     37.64 o 
  -2  16   2     4154.35     3951.03    110.55 o 
  -1  16   2      305.41      278.98     19.16 o 
   0  16   2     4899.81     4859.70    180.44 o 
   1  16   2      514.69      504.18     27.00 o 
   2  16   2      622.25      620.46     31.60 o 
   3  16   2      966.37      925.34     41.12 o 
   4  16   2      175.43      189.29     18.32 o 
   5  16   2      116.18       86.80     28.71 o 
   6  16   2      242.50      242.83     37.93 o 
   7  16   2      233.32      219.74     43.56 o 
  -8  17   2      214.81      268.24     44.07 o 
  -7  17   2      110.00      108.75     31.62 o 
  -6  17   2      688.99      793.95     58.03 o 
  -5  17   2      520.07      550.01     41.57 o 
  -4  17   2     3259.07     3221.45     93.68 o 
  -3  17   2     4012.17     3829.57    112.49 o 
  -2  17   2      338.03      304.19     27.53 o 
  -1  17   2     5271.78     4888.13    163.96 o 
   0  17   2      820.22      775.31     53.35 o 
   1  17   2     7062.83     6782.21    227.72 o 
   2  17   2      274.35      262.83     21.47 o 
   3  17   2     1555.08     1514.03     58.47 o 
   4  17   2     1081.46      991.29     47.56 o 
   5  17   2      905.01      876.28     63.69 o 
   6  17   2      378.52      379.36     44.95 o 
   7  17   2      380.54      408.04     51.34 o 
  -7  18   2      364.11      395.15     43.57 o 
  -6  18   2        9.88       10.35     31.61 o 
  -5  18   2     3413.63     3335.29    155.98 o 
  -4  18   2       60.56       54.36     15.02 o 
  -3  18   2     1116.21     1070.38     40.84 o 
  -2  18   2     2154.47     2025.28     75.40 o 
  -1  18   2      767.42      755.25     37.82 o 
   0  18   2      430.23      393.14     30.07 o 
   1  18   2      766.91      743.31     34.08 o 
   2  18   2      538.03      504.34     30.59 o 
   3  18   2     1233.54     1177.55     54.19 o 
   4  18   2      261.63      283.35     21.70 o 
   5  18   2      726.44      669.75     54.62 o 
   6  18   2       97.07      127.12     36.36 o 
  -7  19   2       17.29       16.89     33.05 o 
  -6  19   2      164.28      146.38     32.71 o 
  -5  19   2      184.07      173.32     30.91 o 
  -4  19   2       16.61       -2.83     14.24 o 
  -3  19   2     4400.18     4255.77    145.58 o 
  -2  19   2      131.94      127.38     18.47 o 
  -1  19   2      579.32      549.13     39.71 o 
   0  19   2     1238.45     1178.62     69.02 o 
   1  19   2     9669.14     8952.84    284.89 o 
   2  19   2      952.98      893.64     43.72 o 
   3  19   2      456.04      458.51     27.81 o 
   4  19   2      654.85      661.42     32.65 o 
   5  19   2     1103.91     1060.22     67.20 o 
   6  19   2        2.03      -29.85     29.85 o 
  -7  20   2       60.73       57.43     35.66 o 
  -6  20   2      165.82      175.11     36.20 o 
  -5  20   2     3469.36     3401.56    158.10 o 
  -4  20   2      360.03      361.48     25.62 o 
  -3  20   2       26.00       36.32     17.34 o 
  -2  20   2     1219.62     1161.89     50.01 o 
  -1  20   2     1713.89     1584.50     80.65 o 
   0  20   2      405.27      366.54     47.04 o 
   1  20   2     1870.95     1665.41     75.32 o 
   2  20   2      306.17      307.99     24.07 o 
   3  20   2     1550.49     1449.95     60.48 o 
   4  20   2       42.41       36.73     16.69 o 
   5  20   2      247.66      263.78     37.55 o 
   6  20   2       22.03       31.34     34.82 o 
  -7  21   2       69.33       98.68     35.18 o 
  -6  21   2       76.38       28.59     30.01 o 
  -5  21   2      346.32      386.73     40.37 o 
  -4  21   2      711.16      706.46     40.17 o 
  -3  21   2     1819.17     1816.42     69.12 o 
  -2  21   2      940.26      931.53     58.60 o 
  -1  21   2      884.07      857.10     49.16 o 
   0  21   2     1976.93     1948.70     91.14 o 
   1  21   2     5609.76     5160.10    218.59 o 
   2  21   2     1777.70     1699.94    109.67 o 
   3  21   2      425.61      401.12     28.50 o 
   4  21   2      274.28      301.32     23.96 o 
   5  21   2      269.13      282.76     39.83 o 
   6  21   2      516.10      497.20     52.19 o 
  -6  22   2      445.14      384.49     46.57 o 
  -5  22   2      751.48      729.15     83.31 o 
  -4  22   2      725.66      738.21     42.06 o 
  -3  22   2      402.77      448.09     30.25 o 
  -2  22   2      424.36      461.13     37.51 o 
  -1  22   2      459.70      442.90     37.08 o 
   0  22   2      858.54      842.09     88.53 o 
   1  22   2      104.38       83.54     24.41 o 
   2  22   2      246.49      254.84     30.89 o 
   3  22   2     1273.16     1198.13     66.95 o 
   4  22   2       94.01       69.57     18.71 o 
   5  22   2      487.28      481.73     74.85 o 
  -6  23   2      350.54      348.88     65.05 o 
  -5  23   2       63.83      -20.21     40.82 o 
  -4  23   2      383.32      412.74     32.19 o 
  -3  23   2      429.97      454.08     38.86 o 
  -2  23   2      722.78      729.46     50.82 o 
  -1  23   2     1165.58     1165.82     65.11 o 
   0  23   2     1839.01     1801.47     87.64 o 
   1  23   2     1230.48     1160.64     64.63 o 
   2  23   2     2276.95     2256.65    105.12 o 
   3  23   2      293.65      256.22     32.32 o 
   4  23   2     1306.49     1344.55     52.71 o 
   5  23   2        5.87      -13.70     28.86 o 
  -6  24   2      389.69      418.46     65.67 o 
  -5  24   2      609.28      607.25     69.24 o 
  -4  24   2      486.90      520.27     34.84 o 
  -3  24   2       49.05       33.46     24.69 o 
  -2  24   2     1586.29     1555.08     81.50 o 
  -1  24   2       99.42       82.19     25.29 o 
   0  24   2      928.26      957.65     59.27 o 
   1  24   2       89.27      119.45     27.85 o 
   2  24   2      821.73      855.01     56.25 o 
   3  24   2      435.17      417.10     40.51 o 
   4  24   2      153.52      165.36     27.97 o 
   5  24   2      171.85      209.70     36.67 o 
  -5  25   2       18.98        1.62     44.45 o 
  -4  25   2       77.15       54.67     26.74 o 
  -3  25   2      389.55      447.44     41.73 o 
  -2  25   2     1390.92     1390.38     76.58 o 
  -1  25   2       46.59       40.92     24.80 o 
   0  25   2     1337.47     1314.06     81.86 o 
   1  25   2     1030.84     1016.12     63.45 o 
   2  25   2        7.59       23.85     27.17 o 
   3  25   2      105.53       91.47     30.30 o 
   4  25   2     2603.90     2641.20    100.42 o 
  -4  26   2       81.01       86.79     30.49 o 
  -3  26   2       66.52       69.63     29.07 o 
  -2  26   2     2459.45     2509.55    120.79 o 
  -1  26   2      306.68      336.07     36.74 o 
   0  26   2      376.65      367.31     38.22 o 
   1  26   2       10.65       10.42     27.50 o 
   2  26   2      656.25      683.61     51.72 o 
   3  26   2       49.61       42.79     29.52 o 
   4  26   2      238.13      260.92     28.51 o 
  -4  27   2      404.86      396.19     42.68 o 
  -3  27   2      475.77      472.57     44.39 o 
  -2  27   2      635.69      703.46     51.81 o 
  -1  27   2      414.17      531.60     46.05 o 
   0  27   2      465.70      457.11     41.75 o 
   1  27   2      369.58      395.38     40.58 o 
   2  27   2      274.74      235.91     36.13 o 
   3  27   2      313.22      352.35     32.42 o 
  -4  28   2       21.80       -4.90     30.33 o 
  -3  28   2      391.07      444.29     43.89 o 
  -2  28   2      809.95      892.81     58.31 o 
  -1  28   2       55.04       78.38     32.95 o 
   0  28   2      844.04      801.66     58.21 o 
   1  28   2      162.36      137.98     33.31 o 
   2  28   2      691.90      757.18     55.64 o 
   3  28   2       31.66       33.55     22.81 o 
  -3  29   2      224.85      294.51     39.45 o 
  -2  29   2      190.68      192.31     36.32 o 
  -1  29   2     1023.84     1058.13     69.41 o 
   0  29   2      109.56      138.43     31.77 o 
   1  29   2      744.21      864.27     60.22 o 
   2  29   2      130.44      165.23     39.65 o 
  -1  30   2       63.75       50.37     33.35 o 
   0  30   2      267.23      304.14     39.97 o 
  -2 -29   3      318.22      338.50     60.47 o 
  -1 -29   3      593.67      676.44     77.84 o 
   0 -29   3     1121.06     1322.72    112.74 o 
   1 -29   3      765.28      732.73     45.91 o 
  -3 -28   3       50.70       31.88     46.51 o 
  -2 -28   3      130.21      140.94     48.80 o 
  -1 -28   3       82.60       97.38     46.51 o 
   0 -28   3       42.57       41.97     22.99 o 
   1 -28   3       21.40       22.35     22.51 o 
   2 -28   3      999.35     1023.10     57.12 o 
  -4 -27   3     1173.06     1170.23    109.22 o 
  -3 -27   3      620.24      711.62     76.56 o 
  -2 -27   3      313.00      288.58     56.45 o 
  -1 -27   3     1010.37     1093.27     65.18 o 
   0 -27   3     2083.59     2191.32     86.07 o 
   1 -27   3      488.57      508.51     38.06 o 
   2 -27   3      161.25      155.43     30.98 o 
   3 -27   3      414.38      413.50     50.81 o 
  -5 -26   3       18.88        5.30     47.30 o 
  -4 -26   3      289.57      237.60     62.21 o 
  -3 -26   3       45.61       35.12     43.78 o 
  -2 -26   3      327.52      377.36     40.65 o 
  -1 -26   3      181.79      190.50     25.99 o 
   0 -26   3       27.84       38.24     21.53 o 
   1 -26   3      174.99      170.97     26.44 o 
   2 -26   3     1865.19     1961.70    115.10 o 
   3 -26   3      352.83      349.59     35.26 o 
  -5 -25   3       29.55       57.40     48.69 o 
  -4 -25   3     1140.40     1163.81    112.40 o 
  -3 -25   3      534.08      596.93     48.22 o 
  -2 -25   3       84.39      100.91     23.70 o 
  -1 -25   3       57.44       63.25     21.90 o 
   0 -25   3     4394.47     4382.57    154.07 o 
   1 -25   3       92.12       99.63     23.74 o 
   2 -25   3      320.76      307.63     32.11 o 
   3 -25   3      263.93      290.84     33.48 o 
   4 -25   3      431.89      464.29     48.63 o 
  -5 -24   3       74.53       62.65     46.24 o 
  -4 -24   3      276.42      209.90     53.16 o 
  -3 -24   3      485.60      428.40     42.46 o 
  -2 -24   3      162.35      170.41     25.06 o 
  -1 -24   3      869.01      890.99     46.18 o 
   0 -24   3       19.68       46.34     20.14 o 
   1 -24   3      845.73      782.95     43.39 o 
   2 -24   3      499.38      531.31     66.06 o 
   3 -24   3      132.38      145.82     28.55 o 
   4 -24   3      497.99      495.54     68.82 o 
  -6 -23   3      157.31      168.30     52.60 o 
  -5 -23   3      715.37      692.13     81.25 o 
  -4 -23   3     1517.17     1423.16    203.26 o 
  -3 -23   3      673.60      653.55     40.90 o 
  -2 -23   3     1798.83     1895.77     77.31 o 
  -1 -23   3       77.87       59.07     20.82 o 
   0 -23   3     3194.00     3211.70    116.41 o 
   1 -23   3        4.66       -1.41     18.10 o 
   2 -23   3     2398.33     2281.86     89.77 o 
   3 -23   3      653.80      665.49     55.61 o 
   4 -23   3      364.24      337.49     41.66 o 
   5 -23   3      743.39      904.10     92.36 o 
  -6 -22   3       56.04       65.61     45.68 o 
  -5 -22   3       65.65       70.69     42.66 o 
  -4 -22   3      125.65      128.82     40.51 o 
  -3 -22   3      596.42      566.80     37.50 o 
  -2 -22   3       58.50       49.72     20.27 o 
  -1 -22   3     1861.96     1877.06    102.79 o 
   0 -22   3      190.53      177.87     22.34 o 
   1 -22   3     1018.27     1023.31     56.91 o 
   2 -22   3      810.90      809.37     45.65 o 
   3 -22   3      816.93      867.56     48.67 o 
   4 -22   3      565.96      610.70     42.86 o 
   5 -22   3       98.77      137.13     36.82 o 
  -7 -21   3      605.98      684.76     77.00 o 
  -6 -21   3      386.38      403.55     63.94 o 
  -5 -21   3      188.81      223.35     35.79 o 
  -4 -21   3      698.29      700.21     42.09 o 
  -3 -21   3     1700.16     1593.72     77.40 o 
  -2 -21   3     2283.86     2328.67     84.86 o 
  -1 -21   3      781.08      765.82     40.61 o 
   0 -21   3     1169.70     1153.31     48.83 o 
   1 -21   3      866.14      817.66     43.37 o 
   2 -21   3      430.11      465.77     32.75 o 
   3 -21   3     1794.47     1778.23     75.05 o 
   4 -21   3      441.96      506.82     37.64 o 
   5 -21   3      548.48      644.79     51.22 o 
  -7 -20   3       79.27       95.93     50.76 o 
  -6 -20   3      141.05      183.88     50.31 o 
  -5 -20   3        1.30        9.24     25.09 o 
  -4 -20   3      212.51      215.38     24.83 o 
  -3 -20   3     2740.95     2653.14    159.61 o 
  -2 -20   3      124.22      134.33     20.90 o 
  -1 -20   3     3438.30     3528.13    117.28 o 
   0 -20   3      373.77      377.06     27.51 o 
   1 -20   3      810.11      772.70     39.77 o 
   2 -20   3      289.09      265.70     26.28 o 
   3 -20   3     1606.35     1628.99     66.46 o 
   4 -20   3       64.83       68.24     23.52 o 
   5 -20   3      103.88      104.19     31.06 o 
   6 -20   3      164.93      215.93     53.38 o 
  -7 -19   3     1480.66     1409.39    116.98 o 
  -6 -19   3       29.65       68.12     38.98 o 
  -5 -19   3      140.93      143.17     28.69 o 
  -4 -19   3      495.69      500.12     34.11 o 
  -3 -19   3     7002.72     6623.91    266.20 o 
  -2 -19   3      792.26      723.49     38.82 o 
  -1 -19   3     1385.61     1377.31     73.32 o 
   0 -19   3      821.56      788.95     52.72 o 
   1 -19   3      169.79      169.63     22.12 o 
   2 -19   3       34.24        6.07     17.06 o 
   3 -19   3     4212.59     4254.48    142.94 o 
   4 -19   3      380.79      380.17     30.93 o 
   5 -19   3       32.08       41.99     28.68 o 
   6 -19   3      131.79      145.77     32.65 o 
  -7 -18   3      263.09      316.05     55.56 o 
  -6 -18   3      491.79      537.48     44.68 o 
  -5 -18   3      128.42      121.79     20.48 o 
  -4 -18   3       96.97       87.81     19.45 o 
  -3 -18   3     1973.24     1919.98     78.26 o 
  -2 -18   3      308.89      345.31     24.07 o 
  -1 -18   3     3670.40     3613.70    138.31 o 
   0 -18   3      104.89       90.48     14.69 o 
   1 -18   3      653.19      678.83     35.41 o 
   2 -18   3      338.97      350.58     26.46 o 
   3 -18   3     1473.41     1446.03     64.00 o 
   4 -18   3      115.81      147.72     24.53 o 
   5 -18   3      410.75      394.59     38.73 o 
   6 -18   3      291.87      286.67     36.86 o 
  -8 -17   3       57.67       69.69     42.72 o 
  -7 -17   3     1609.81     1839.91    126.64 o 
  -6 -17   3      401.80      410.39     36.49 o 
  -5 -17   3     1451.08     1549.73     71.17 o 
  -4 -17   3      822.70      835.94     41.46 o 
  -3 -17   3     2803.35     2580.04    119.68 o 
  -2 -17   3     1251.26     1233.52     55.25 o 
  -1 -17   3     4093.05     4109.73    143.51 o 
   0 -17   3     2070.12     2024.42     69.86 o 
   1 -17   3     2206.46     2260.51     83.13 o 
   2 -17   3      571.14      567.83     34.26 o 
   3 -17   3     2053.48     2008.55     79.64 o 
   4 -17   3       59.34       59.03     23.11 o 
   5 -17   3      260.78      287.52     33.24 o 
   6 -17   3       20.11       20.74     28.32 o 
  -8 -16   3      388.82      383.95     56.17 o 
  -7 -16   3       55.90       62.57     26.29 o 
  -6 -16   3     2646.97     2742.44     97.84 o 
  -5 -16   3      554.96      572.91     34.58 o 
  -4 -16   3      223.22      243.15     22.37 o 
  -3 -16   3      277.76      292.99     41.82 o 
  -2 -16   3      407.83      392.22     21.58 o 
  -1 -16   3     1368.50     1430.60     62.29 o 
   0 -16   3      359.01      353.36     24.87 o 
   1 -16   3     1511.50     1513.31     61.21 o 
   2 -16   3     1384.95     1372.02     56.09 o 
   3 -16   3      456.92      461.34     28.92 o 
   4 -16   3      881.10      834.12     54.40 o 
   5 -16   3      278.44      304.90     33.75 o 
   6 -16   3     1328.59     1385.51     75.11 o 
  -8 -15   3       71.91      106.82     41.88 o 
  -7 -15   3      317.36      337.93     35.29 o 
  -6 -15   3      463.65      481.88     32.13 o 
  -5 -15   3     1441.27     1394.65     56.96 o 
  -4 -15   3     3619.73     3624.58    123.14 o 
  -3 -15   3     1802.94     1780.85     66.31 o 
  -2 -15   3     1897.31     1762.60     58.71 o 
  -1 -15   3     2515.91     2450.87     74.48 o 
   0 -15   3     9057.45     9181.22    301.51 o 
   1 -15   3     2760.29     2773.47     96.31 o 
   2 -15   3     1570.16     1587.50     60.17 o 
   3 -15   3     1070.15      997.26     71.72 o 
   4 -15   3     1137.35     1134.53     83.03 o 
   5 -15   3      819.18      842.64     51.32 o 
   6 -15   3      158.73      196.01     30.29 o 
   7 -15   3      130.79      136.80     33.28 o 
  -8 -14   3      150.62      161.66     45.12 o 
  -7 -14   3       44.09       47.80     19.23 o 
  -6 -14   3     2905.22     3107.40    109.68 o 
  -5 -14   3      195.26      201.83     19.66 o 
  -4 -14   3      742.22      783.13     37.13 o 
  -3 -14   3      151.33      154.64     13.38 o 
  -2 -14   3      290.33      270.29     16.62 o 
  -1 -14   3      105.44      101.48     12.06 o 
   0 -14   3      235.51      221.12     18.94 o 
   1 -14   3      583.54      610.58     38.82 o 
   2 -14   3     2816.11     2791.69     98.20 o 
   3 -14   3      677.79      682.83     36.34 o 
   4 -14   3      428.92      414.73     29.29 o 
   5 -14   3      452.32      473.60     38.37 o 
   6 -14   3     2649.48     2708.91    124.35 o 
   7 -14   3       57.09       72.64     36.77 o 
  -8 -13   3       16.02       11.35     24.40 o 
  -7 -13   3      113.03      121.73     20.30 o 
  -6 -13   3      722.26      698.27     37.22 o 
  -5 -13   3       28.69       41.08     14.08 o 
  -4 -13   3     6139.21     6024.26    171.02 o 
  -3 -13   3      765.52      721.49     31.86 o 
  -2 -13   3       34.59       48.79     10.46 o 
  -1 -13   3      921.55      894.92     32.43 o 
   0 -13   3    14954.47    14892.45    485.60 o 
   1 -13   3      957.50      996.64     43.44 o 
   2 -13   3      217.05      194.69     17.10 o 
   3 -13   3      403.83      387.14     25.71 o 
   4 -13   3     2994.59     2918.44    103.24 o 
   5 -13   3       94.39      122.10     30.71 o 
   6 -13   3     1021.65     1058.47     62.41 o 
   7 -13   3      173.69      208.61     32.03 o 
  -8 -12   3      105.39       97.91     27.95 o 
  -7 -12   3      427.63      450.00     29.12 o 
  -6 -12   3     2404.99     2426.17     84.38 o 
  -5 -12   3      177.98      184.28     14.95 o 
  -4 -12   3     1143.92     1120.56     40.33 o 
  -3 -12   3      858.60      850.98     31.69 o 
  -2 -12   3     4646.30     4739.18    133.07 o 
  -1 -12   3      751.72      716.51     37.05 o 
   0 -12   3       22.21       29.52     11.20 o 
   1 -12   3      114.11      130.15     14.49 o 
   2 -12   3     4648.21     4435.10    149.76 o 
   3 -12   3      530.45      517.50     32.44 o 
   4 -12   3     1036.37     1029.04     48.05 o 
   5 -12   3      519.45      511.74     38.81 o 
   6 -12   3     3990.43     4057.84    174.52 o 
   7 -12   3       91.41      130.06     31.71 o 
  -9 -11   3       58.32       57.57     41.82 o 
  -8 -11   3      164.54      179.78     24.03 o 
  -7 -11   3      561.11      587.71     33.91 o 
  -6 -11   3      799.80      755.41     37.52 o 
  -5 -11   3     1185.24     1185.79     39.13 o 
  -4 -11   3     4151.03     4105.93    118.60 o 
  -3 -11   3      109.16       93.69     10.14 o 
  -2 -11   3     4744.93     4860.23    137.98 o 
  -1 -11   3     1229.88     1145.91     49.00 o 
   0 -11   3    21610.55    21564.49    685.49 o 
   1 -11   3      419.21      393.61     24.27 o 
   2 -11   3     3429.90     3231.25    109.56 o 
   3 -11   3      705.39      655.68     33.74 o 
   4 -11   3     4437.25     4338.05    154.89 o 
   5 -11   3     2018.15     2107.33     98.90 o 
   6 -11   3      382.78      366.18     35.00 o 
   7 -11   3      364.43      368.26     45.23 o 
  -9 -10   3      482.18      479.16     59.92 o 
  -8 -10   3      433.12      485.61     31.26 o 
  -7 -10   3      219.28      226.51     21.88 o 
  -6 -10   3      870.33      833.11     33.35 o 
  -5 -10   3      144.37      138.89     13.15 o 
  -4 -10   3     1999.01     1974.96     61.44 o 
  -3 -10   3     1303.97     1288.48     37.00 o 
  -2 -10   3     2762.64     2897.84     88.54 o 
  -1 -10   3     5338.24     5103.90    153.85 o 
   0 -10   3      992.89     1120.71     43.55 o 
   1 -10   3     4067.22     3940.92    131.95 o 
   2 -10   3      815.28      780.89     31.76 o 
   3 -10   3     2328.93     2294.69     79.02 o 
   4 -10   3     1203.05     1213.26     49.47 o 
   5 -10   3     1147.42     1134.45     61.28 o 
   6 -10   3     1907.04     1921.36     93.81 o 
   7 -10   3      295.54      309.38     35.55 o 
  -9  -9   3      135.33      146.69     31.15 o 
  -8  -9   3      242.45      259.55     24.61 o 
  -7  -9   3     1272.91     1329.28     46.31 o 
  -6  -9   3     1387.19     1375.03     45.02 o 
  -5  -9   3     2203.40     2103.81     67.14 o 
  -4  -9   3     3095.28     3090.23     87.17 o 
  -3  -9   3     6989.24     7043.13    197.82 o 
  -2  -9   3    14482.32    14898.75    408.18 o 
  -1  -9   3     2222.51     2055.79     66.85 o 
   0  -9   3     2795.64     2654.38     89.15 o 
   1  -9   3     3863.16     3871.23    124.52 o 
   2  -9   3     1857.20     1712.16     87.06 o 
   3  -9   3     6731.54     6657.79    190.19 o 
   4  -9   3      936.81      988.24     56.29 o 
   5  -9   3     2057.68     2041.90     92.46 o 
   6  -9   3      117.29       96.45     24.24 o 
   7  -9   3      641.97      646.92     49.62 o 
  -9  -8   3      300.68      365.80     30.78 o 
  -8  -8   3      119.59      125.89     19.75 o 
  -7  -8   3      214.45      239.44     19.69 o 
  -6  -8   3      802.80      779.97     31.72 o 
  -5  -8   3      344.83      373.70     19.34 o 
  -4  -8   3      501.98      499.32     21.87 o 
  -3  -8   3     8486.86     8561.16    241.15 o 
  -2  -8   3       87.70       77.69      8.20 o 
  -1  -8   3     6992.57     6720.74    189.38 o 
   0  -8   3     2728.83     3018.27    101.28 o 
   1  -8   3     3213.86     3182.34    107.74 o 
   2  -8   3      382.52      367.72     17.20 o 
   3  -8   3     3426.90     3427.32    103.51 o 
   4  -8   3      717.47      710.54     32.07 o 
   5  -8   3      722.33      745.23     43.24 o 
   6  -8   3      613.19      590.22     54.36 o 
   7  -8   3      538.90      563.13     45.38 o 
   8  -8   3        5.28       -4.69     38.86 o 
  -9  -7   3       51.45       49.93     22.79 o 
  -8  -7   3       51.97       51.22     16.85 o 
  -7  -7   3     3978.38     3871.91    117.13 o 
  -6  -7   3       86.82       70.78     12.20 o 
  -5  -7   3      345.00      352.34     18.48 o 
  -4  -7   3      208.97      202.14     12.61 o 
  -3  -7   3    14125.82    14129.10    404.24 o 
  -2  -7   3      756.28      893.05     28.59 o 
  -1  -7   3     7885.35     7904.67    219.78 o 
   0  -7   3      922.83      949.53     33.49 o 
   1  -7   3     1164.02     1118.42     42.36 o 
   2  -7   3      438.31      423.11     17.37 o 
   3  -7   3     8618.62     8653.44    234.94 o 
   4  -7   3      512.17      510.02     36.26 o 
   5  -7   3      592.09      613.56     40.08 o 
   6  -7   3      134.34      143.80     24.71 o 
   7  -7   3     1475.04     1479.21     75.98 o 
   8  -7   3      239.62      272.97     36.69 o 
  -9  -6   3      566.32      648.06     51.73 o 
  -8  -6   3       38.62       44.00     16.37 o 
  -7  -6   3       77.72       74.21     15.46 o 
  -6  -6   3      387.61      391.79     21.16 o 
  -5  -6   3      215.18      213.72     13.84 o 
  -4  -6   3      149.40      140.51     10.78 o 
  -3  -6   3     6084.57     6283.65    165.52 o 
  -2  -6   3      663.17      699.95     23.28 o 
  -1  -6   3    14932.92    15766.49    512.74 o 
   0  -6   3     1239.88     1432.95     51.13 o 
   1  -6   3     1182.88     1191.30     46.36 o 
   2  -6   3      330.56      349.13     12.72 o 
   3  -6   3     8383.83     8578.07    208.76 o 
   4  -6   3       76.93       80.05     13.28 o 
   5  -6   3     1043.16     1005.35     43.50 o 
   6  -6   3      192.55      215.98     26.95 o 
   7  -6   3      174.25      177.55     29.36 o 
   8  -6   3       10.45       -4.46     27.20 o 
  -9  -5   3      214.82      220.73     23.03 o 
  -8  -5   3      139.32      129.66     18.45 o 
  -7  -5   3     3265.70     3314.57     99.65 o 
  -6  -5   3      154.69      162.02     14.64 o 
  -5  -5   3     1249.08     1233.46     40.86 o 
  -4  -5   3     1900.10     1972.48     58.37 o 
  -3  -5   3    13886.28    13900.10    383.75 o 
  -2  -5   3       97.17       75.29      6.74 o 
  -1  -5   3    10356.61    10687.14    295.00 o 
   0  -5   3      670.82      673.57     30.20 o 
   1  -5   3     2401.44     2470.75     67.91 o 
   2  -5   3     2165.43     2172.31     51.32 o 
   3  -5   3    16282.97    16850.46    410.88 o 
   4  -5   3      311.14      313.25     20.13 o 
   5  -5   3     1000.64      958.30     42.51 o 
   6  -5   3      241.55      242.03     22.88 o 
   7  -5   3     1402.51     1384.83     73.49 o 
   8  -5   3      324.50      369.00     38.22 o 
  -9  -4   3      537.42      568.12     32.70 o 
  -8  -4   3      692.72      722.26     34.05 o 
  -7  -4   3       36.56       35.89     13.12 o 
  -6  -4   3     1569.31     1531.13     51.27 o 
  -5  -4   3      336.43      328.39     17.48 o 
  -3  -4   3     2561.02     2570.79     75.08 o 
  -2  -4   3      840.87      908.80     23.87 o 
  -1  -4   3     5586.07     5778.32    140.01 o 
   0  -4   3     1087.88     1154.21     31.03 o 
   1  -4   3     7805.60     8154.75    194.35 o 
   2  -4   3     1346.58     1376.78     33.99 o 
   3  -4   3     1883.06     1916.33     46.15 o 
   4  -4   3     2609.71     2705.87     78.70 o 
   5  -4   3      440.60      416.25     27.41 o 
   6  -4   3      881.64      865.28     41.52 o 
   7  -4   3      407.82      373.94     36.01 o 
   8  -4   3       39.04       22.76     26.79 o 
  -9  -3   3      150.31      145.48     20.94 o 
  -8  -3   3      571.59      552.70     32.57 o 
  -7  -3   3      962.43      969.97     46.29 o 
  -6  -3   3      772.98      766.19     38.77 o 
  -5  -3   3     2790.89     2820.70     90.77 o 
  -4  -3   3     2624.60     2624.35     93.31 o 
  -3  -3   3     4492.03     4534.15    112.75 o 
  -2  -3   3    10001.66    10378.87    286.21 o 
  -1  -3   3    11720.93    11854.70    309.48 o 
   0  -3   3    19288.15    20393.44    502.42 o 
   1  -3   3    10291.24    10896.10    312.80 o 
   2  -3   3     5048.95     5233.72    116.63 o 
   3  -3   3     2269.03     2349.28     56.57 o 
   4  -3   3      710.52      733.11     24.46 o 
   5  -3   3     1960.39     1955.02     72.75 o 
   6  -3   3      440.24      450.21     29.63 o 
   7  -3   3      534.39      531.37     35.43 o 
   8  -3   3      213.64      219.42     32.39 o 
  -9  -2   3      143.81      147.61     21.27 o 
  -8  -2   3      525.35      479.18     32.79 o 
  -7  -2   3      616.51      613.88     34.47 o 
  -6  -2   3     2392.88     2434.56     81.82 o 
  -5  -2   3      548.20      564.03     27.66 o 
  -4  -2   3     2043.87     2069.23     70.43 o 
  -3  -2   3      868.90      879.37     28.01 o 
  -2  -2   3     3495.08     3617.14    100.73 o 
  -1  -2   3     5659.21     5788.06    163.16 o 
   0  -2   3       14.56       14.45      3.62 o 
   1  -2   3     6269.86     6674.66    190.74 o 
   2  -2   3     8916.34     9200.31    227.36 o 
   3  -2   3     2133.61     2301.86     54.93 o 
   4  -2   3     1012.47     1054.07     32.97 o 
   5  -2   3     1919.83     1920.50     60.27 o 
   6  -2   3     4478.32     4506.13    151.85 o 
   7  -2   3      113.32       91.95     21.13 o 
   8  -2   3      154.37      158.11     31.12 o 
  -9  -1   3      303.45      240.78     29.06 o 
  -8  -1   3      598.59      524.36     33.75 o 
  -7  -1   3       22.70       16.84     15.71 o 
  -6  -1   3     1230.89     1227.25     50.29 o 
  -5  -1   3      167.37      163.32     14.38 o 
  -4  -1   3     9808.98     9668.56    260.92 o 
  -3  -1   3      341.41      356.03     14.77 o 
  -2  -1   3     3267.29     3373.87     91.67 o 
  -1  -1   3     1253.74     1285.46     36.43 o 
   0  -1   3    35282.03    35642.02    973.08 o 
   1  -1   3     2323.87     2405.10     64.25 o 
   2  -1   3     1524.39     1656.67     44.61 o 
   3  -1   3     2564.03     2658.26     76.97 o 
   4  -1   3     4210.23     4169.38    121.16 o 
   5  -1   3      821.79      849.91     36.68 o 
   6  -1   3      820.66      792.28     41.52 o 
   7  -1   3       50.24       46.58     20.59 o 
   8  -1   3       33.57       18.98     29.88 o 
  -9   0   3       51.84       57.85     21.40 o 
  -8   0   3      458.90      453.31     31.13 o 
  -7   0   3       14.98       18.44     15.11 o 
  -6   0   3     1922.29     1856.93     68.89 o 
  -5   0   3       83.61       80.33     12.01 o 
  -4   0   3     1039.30     1013.66     32.03 o 
  -3   0   3      692.11      671.44     22.26 o 
  -2   0   3     1790.90     1775.25     51.29 o 
  -1   0   3     3134.35     3192.74     89.36 o 
   0   0   3      161.28      151.12      8.97 o 
   1   0   3     8699.86     9363.32    258.29 o 
   2   0   3     7170.54     7005.01    194.81 o 
   3   0   3      692.85      704.28     25.21 o 
   4   0   3       74.51       70.46      9.61 o 
   5   0   3      990.03      940.94     41.97 o 
   6   0   3     2951.04     2893.60    104.95 o 
   7   0   3        0.43      -25.12     25.93 o 
   8   0   3        1.50       12.82     31.02 o 
  -9   1   3      272.90      269.61     28.20 o 
  -8   1   3      506.06      438.16     31.38 o 
  -7   1   3       40.27       27.06     18.54 o 
  -6   1   3     1296.70     1289.43     50.48 o 
  -5   1   3      204.87      206.71     15.28 o 
  -4   1   3     9330.14     9212.28    260.70 o 
  -3   1   3      401.95      418.32     14.91 o 
  -2   1   3     3025.42     3130.29     91.33 o 
  -1   1   3     1164.20     1152.16     41.96 o 
   0   1   3    34596.97    35256.29    973.82 o 
   1   1   3     2522.55     2699.10     83.87 o 
   2   1   3     1630.78     1686.05     49.85 o 
   3   1   3     2574.86     2617.73     77.12 o 
   4   1   3     4522.79     4310.52    121.60 o 
   5   1   3      711.34      701.66     36.59 o 
   6   1   3      912.94      873.96     51.27 o 
   7   1   3       44.66       42.10     46.74 o 
   8   1   3       40.00       37.86     30.33 o 
  -9   2   3      177.60      150.55     32.64 o 
  -8   2   3      528.71      486.70     33.37 o 
  -7   2   3      666.34      646.76     34.55 o 
  -6   2   3     2068.12     2053.09     80.12 o 
  -5   2   3      576.76      582.28     27.42 o 
  -4   2   3     2012.15     1996.58     52.17 o 
  -3   2   3      616.20      633.81     23.47 o 
  -2   2   3     3456.27     3565.57    116.37 o 
  -1   2   3     5951.54     6009.63    188.22 o 
   0   2   3        3.80       -1.60      4.77 o 
   1   2   3     6798.79     7250.62    222.00 o 
   2   2   3     9151.41     9154.48    293.33 o 
   3   2   3     2095.45     2186.30    101.74 o 
   4   2   3     1194.31     1178.39     43.62 o 
   5   2   3     1842.26     1712.82     86.66 o 
   6   2   3     4383.63     4166.60    187.15 o 
   7   2   3      112.57      101.48     38.81 o 
   8   2   3      136.10      193.87     62.65 o 
  -9   3   3      126.75       93.15     41.88 o 
  -8   3   3      496.09      470.68     42.14 o 
  -7   3   3     1161.61     1087.62     45.97 o 
  -6   3   3     1044.26      984.07     39.45 o 
  -5   3   3     2422.22     2376.25     89.71 o 
  -4   3   3     2893.40     2823.39     70.03 o 
  -3   3   3     4393.35     4463.93    145.78 o 
  -2   3   3    10467.48    10571.36    331.98 o 
  -1   3   3    10253.41    10453.51    356.21 o 
   0   3   3    19432.40    20641.34    646.69 o 
   1   3   3    11304.24    12122.14    363.34 o 
   2   3   3     4705.43     4639.05    200.93 o 
   3   3   3     2426.52     2360.41    151.27 o 
   5   3   3     2040.62     1917.81     91.32 o 
   6   3   3      346.41      341.31     57.24 o 
   7   3   3      586.42      587.64     46.02 o 
   8   3   3      214.40      239.89     61.03 o 
  -9   4   3      588.83      563.68     48.30 o 
  -8   4   3      709.97      680.65     49.11 o 
  -7   4   3       20.99       26.85     21.78 o 
  -6   4   3     1648.57     1602.58     74.90 o 
  -5   4   3      408.61      364.40     27.26 o 
  -4   4   3      253.11      246.45     12.06 o 
  -3   4   3     2605.31     2623.33     73.70 o 
  -2   4   3      630.70      703.40     36.92 o 
  -1   4   3     5213.76     5382.67    179.98 o 
   0   4   3     1050.35     1105.84     34.33 o 
   1   4   3     6902.58     7344.06    250.20 o 
   2   4   3     1326.10     1303.96     59.76 o 
   3   4   3     1922.86     1741.92     84.54 o 
   4   4   3     2559.96     2526.91     76.84 o 
   5   4   3      633.00      522.77     36.48 o 
   6   4   3      760.62      761.31     58.85 o 
   7   4   3      403.67      383.38     37.32 o 
   8   4   3       64.80      113.86     54.11 o 
  -9   5   3      283.54      275.30     45.90 o 
  -8   5   3      104.29       89.80     25.26 o 
  -7   5   3     3290.52     3164.06    143.48 o 
  -6   5   3      129.25      122.14     42.24 o 
  -5   5   3     1262.94     1202.52     59.33 o 
  -4   5   3     1834.20     1895.64     56.40 o 
  -3   5   3    13768.57    13789.11    376.89 o 
  -2   5   3      172.92      131.97     10.13 o 
  -1   5   3    10682.38    11083.69    343.06 o 
   0   5   3      443.49      470.79     18.02 o 
   1   5   3     2152.35     2199.90     67.09 o 
   2   5   3     2205.29     2052.43    131.11 o 
   3   5   3    16413.67    16025.31    545.46 o 
   4   5   3      324.23      314.49     17.14 o 
   5   5   3      968.55      936.22     54.60 o 
   6   5   3      274.97      295.63     33.84 o 
   7   5   3     1403.64     1409.24     78.25 o 
   8   5   3      268.00      209.40     63.21 o 
  -9   6   3      600.44      644.25     52.85 o 
  -8   6   3       60.15       27.81     23.48 o 
  -7   6   3       59.56       70.47     27.64 o 
  -6   6   3      303.89      323.63     29.33 o 
  -5   6   3      191.81      179.95     20.00 o 
  -4   6   3      240.95      230.13     14.10 o 
  -3   6   3     5553.57     5465.13    161.94 o 
  -2   6   3      617.57      640.60     22.48 o 
  -1   6   3    15928.83    16183.93    434.80 o 
   0   6   3     1310.32     1453.27     38.49 o 
   1   6   3     1351.30     1349.02     39.47 o 
   2   6   3      252.67      240.76     16.73 o 
   3   6   3     8081.38     7831.00    262.95 o 
   4   6   3       48.08       55.87      9.90 o 
   5   6   3      961.88      981.83     58.65 o 
   6   6   3      201.87      220.04     29.73 o 
   7   6   3      232.57      217.27     34.59 o 
   8   6   3       18.96       31.29     31.25 o 
  -9   7   3       27.89       24.07     30.69 o 
  -8   7   3       35.17        8.15     25.05 o 
  -7   7   3     4086.14     3979.69    169.61 o 
  -6   7   3      148.32      109.78     19.96 o 
  -5   7   3      293.05      274.49     25.25 o 
  -4   7   3      280.44      279.81     13.61 o 
  -3   7   3    15160.69    15017.91    397.25 o 
  -2   7   3      747.77      802.51     27.33 o 
  -1   7   3     7637.35     7782.28    249.82 o 
   0   7   3      739.16      759.87     26.71 o 
   1   7   3     1171.91     1134.09     35.28 o 
   2   7   3      316.22      302.77     19.33 o 
   3   7   3     8172.40     7894.15    264.22 o 
   4   7   3      530.75      508.40     22.97 o 
   5   7   3      470.06      527.06     41.37 o 
   6   7   3      161.05      180.59     36.44 o 
   7   7   3     1338.57     1376.78     80.02 o 
   8   7   3      257.94      231.90     39.97 o 
  -9   8   3      291.62      374.65     41.72 o 
  -8   8   3      121.28       95.73     26.69 o 
  -7   8   3      199.38      198.34     26.96 o 
  -6   8   3      781.59      750.34     46.50 o 
  -5   8   3      324.38      353.03     28.13 o 
  -4   8   3      569.25      580.56     21.68 o 
  -3   8   3     8902.29     8669.84    236.75 o 
  -2   8   3       71.04       56.73      6.96 o 
  -1   8   3     6771.83     6709.24    214.76 o 
   0   8   3     2779.23     2996.61     85.59 o 
   1   8   3     3290.80     3230.02     91.25 o 
   2   8   3      446.44      426.91     21.30 o 
   3   8   3     3816.48     3702.92    117.50 o 
   4   8   3      648.31      623.11     26.80 o 
   5   8   3      626.35      657.39     48.81 o 
   6   8   3      624.56      624.46     49.04 o 
   7   8   3      620.19      685.31     54.24 o 
   8   8   3        2.51      -16.40     28.34 o 
  -9   9   3      135.93      124.20     33.98 o 
  -8   9   3      274.72      290.92     34.43 o 
  -7   9   3     1082.27     1068.87     67.06 o 
  -6   9   3     1111.75     1064.12     91.27 o 
  -5   9   3     2539.89     2362.49     98.55 o 
  -4   9   3     2863.68     2822.01     85.12 o 
  -3   9   3     7026.69     7007.43    194.16 o 
  -2   9   3    14372.94    14477.90    400.15 o 
  -1   9   3     2453.63     2424.26     64.70 o 
   0   9   3     2766.75     2556.96     74.56 o 
   1   9   3     3629.87     3598.63    105.00 o 
   2   9   3     2379.78     2280.92     62.13 o 
   3   9   3     6826.18     6740.50    214.79 o 
   4   9   3     1043.44     1035.89     41.28 o 
   5   9   3     2016.73     2031.44    100.14 o 
   6   9   3      218.24      265.72     34.01 o 
   7   9   3      617.67      637.62     65.28 o 
  -9  10   3      500.69      416.44     46.16 o 
  -8  10   3      420.60      416.80     40.90 o 
  -7  10   3      281.01      261.35     30.22 o 
  -6  10   3      864.74      802.02     48.72 o 
  -5  10   3      131.46      137.73     20.37 o 
  -4  10   3     2050.34     2035.52     60.58 o 
  -3  10   3      917.66      934.57     35.15 o 
  -2  10   3     3027.40     3137.44     86.32 o 
  -1  10   3     5664.15     5795.16    174.21 o 
   0  10   3     1006.56     1110.56     31.17 o 
   1  10   3     4050.14     3937.39    111.38 o 
   2  10   3      623.07      584.46     23.44 o 
   3  10   3     2070.48     2067.05     75.66 o 
   4  10   3     1205.25     1147.29     46.50 o 
   5  10   3     1209.12     1259.79     69.29 o 
   6  10   3     2002.71     2071.91    101.39 o 
   7  10   3      366.28      337.50     40.80 o 
  -9  11   3       93.23       48.64     48.08 o 
  -8  11   3      175.68      172.18     31.61 o 
  -7  11   3      624.05      616.67     49.92 o 
  -6  11   3      967.10      852.26     49.06 o 
  -5  11   3      903.29      894.70     55.38 o 
  -4  11   3     4110.99     4067.36    116.67 o 
  -3  11   3       39.34       32.75      8.45 o 
  -2  11   3     4620.98     4742.89    134.35 o 
  -1  11   3     1101.86     1122.48     35.39 o 
   0  11   3    21450.15    21394.13    523.49 o 
   1  11   3      533.35      514.37     19.14 o 
   2  11   3     3210.88     3146.88    106.63 o 
   3  11   3      829.44      821.51     33.57 o 
   4  11   3     4740.87     4778.32    150.88 o 
   5  11   3     2080.73     2249.32    107.29 o 
   6  11   3      379.03      413.85     42.01 o 
   7  11   3      268.75      251.06     40.92 o 
  -8  12   3       72.42       52.03     29.97 o 
  -7  12   3      398.96      385.68     39.00 o 
  -6  12   3     2216.58     2142.86    128.12 o 
  -5  12   3      222.77      234.78     46.57 o 
  -4  12   3     1246.74     1278.58     40.83 o 
  -3  12   3      909.73      910.29     31.21 o 
  -2  12   3     4251.63     4465.17    129.35 o 
  -1  12   3      501.94      519.28     21.17 o 
   0  12   3       11.80        3.66      4.99 o 
   1  12   3      183.06      177.15     14.71 o 
   2  12   3     4644.90     4468.22    146.11 o 
   3  12   3      560.31      548.80     28.61 o 
   4  12   3     1124.40     1157.40     46.00 o 
   5  12   3      560.00      604.11     48.05 o 
   6  12   3     3903.91     4088.89    182.99 o 
   7  12   3      107.52      118.51     36.05 o 
  -8  13   3       29.25       13.70     28.06 o 
  -7  13   3       88.53       61.51     25.00 o 
  -6  13   3      824.97      865.55     53.58 o 
  -5  13   3       18.57        6.32     18.41 o 
  -4  13   3     5943.57     5924.12    168.43 o 
  -3  13   3      802.15      776.04     28.58 o 
  -2  13   3       34.35       29.70      8.56 o 
  -1  13   3      821.13      855.78     29.55 o 
   0  13   3    15133.35    15184.89    412.33 o 
   1  13   3     1087.28     1127.64     42.66 o 
   2  13   3      187.28      195.66     17.33 o 
   3  13   3      521.27      495.38     26.85 o 
   4  13   3     2777.53     2813.23     99.27 o 
   5  13   3       59.25       61.63     26.63 o 
   6  13   3     1010.51     1098.83     71.37 o 
   7  13   3      140.74      126.23     35.67 o 
  -8  14   3      118.54      145.98     34.43 o 
  -7  14   3       72.71       74.05     27.58 o 
  -6  14   3     2962.11     3057.91    138.35 o 
  -5  14   3      171.14      152.87     23.65 o 
  -4  14   3      877.70      887.18     32.83 o 
  -3  14   3      117.80      114.86     12.35 o 
  -1  14   3       93.51       96.19      9.60 o 
   0  14   3      214.84      214.83     17.15 o 
   1  14   3      543.40      569.70     29.62 o 
   2  14   3     2802.61     2756.69     95.57 o 
   3  14   3      710.17      744.19     34.78 o 
   4  14   3      456.33      483.42     28.81 o 
   5  14   3      515.11      541.28     70.61 o 
   6  14   3     2552.29     2714.44    131.94 o 
   7  14   3       23.04        6.57     33.42 o 
  -8  15   3       90.57      106.30     35.31 o 
  -7  15   3      361.65      385.51     39.71 o 
  -6  15   3      566.93      598.13     67.20 o 
  -5  15   3     1596.60     1474.65     72.40 o 
  -4  15   3     3531.82     3531.15    105.01 o 
  -3  15   3     1692.48     1729.65     55.67 o 
  -2  15   3     1985.06     1907.37     57.15 o 
  -1  15   3     2313.14     2326.13     85.45 o 
   0  15   3     9078.28     9251.52    362.00 o 
   1  15   3     2666.64     2601.40     92.74 o 
   2  15   3     1458.93     1442.40     57.59 o 
   3  15   3     1160.95     1182.27     46.89 o 
   4  15   3     1120.74     1136.52     48.67 o 
   5  15   3      805.63      789.80    111.99 o 
   6  15   3      141.25      159.25     35.12 o 
   7  15   3      120.11      164.59     40.39 o 
  -8  16   3      335.50      358.55     55.03 o 
  -7  16   3       82.68      103.41     30.56 o 
  -6  16   3     2620.83     2567.10    123.47 o 
  -5  16   3      564.47      553.88     40.38 o 
  -4  16   3      402.98      401.90     21.72 o 
  -3  16   3      498.66      489.44     23.62 o 
  -2  16   3      370.49      372.63     19.78 o 
  -1  16   3     1415.38     1444.66     67.12 o 
   0  16   3      391.34      388.19     23.91 o 
   1  16   3     1574.09     1574.41     59.14 o 
   2  16   3     1367.32     1330.04     53.34 o 
   3  16   3      344.62      337.94     24.68 o 
   4  16   3      875.23      852.46     40.40 o 
   5  16   3      225.84      207.52     33.99 o 
   6  16   3     1307.81     1267.71     80.98 o 
  -8  17   3       72.97      107.40     41.85 o 
  -7  17   3     1592.93     1667.78     92.37 o 
  -6  17   3      377.48      400.75     37.88 o 
  -5  17   3     1452.45     1500.05     86.27 o 
  -4  17   3      870.41      901.26     35.51 o 
  -3  17   3     2498.98     2480.61     77.26 o 
  -2  17   3     1542.08     1522.39     54.98 o 
  -1  17   3     4242.69     4091.61    166.27 o 
   0  17   3     1968.60     1861.88     86.80 o 
   1  17   3     2167.83     2172.44     79.55 o 
   2  17   3      669.55      651.72     33.48 o 
   3  17   3     2092.99     2182.28     78.05 o 
   4  17   3       75.58       66.05     18.16 o 
   5  17   3      211.40      187.96     34.64 o 
   6  17   3       17.01      -13.98     32.04 o 
  -7  18   3      197.12      229.88     37.87 o 
  -6  18   3      573.91      582.58     46.31 o 
  -5  18   3       89.41       88.25     30.77 o 
  -4  18   3       67.01       64.41     14.44 o 
  -3  18   3     2188.99     2195.97     66.45 o 
  -2  18   3      233.35      210.92     20.58 o 
  -1  18   3     3198.09     3059.53    139.83 o 
   0  18   3      121.22      130.35     29.79 o 
   1  18   3      545.77      526.19     31.89 o 
   2  18   3      352.87      330.77     24.51 o 
   3  18   3     1610.93     1665.69     62.63 o 
   4  18   3       95.20       96.83     23.60 o 
   5  18   3      420.16      390.23     42.40 o 
   6  18   3      329.28      367.35     97.10 o 
  -7  19   3     1400.63     1431.50     85.16 o 
  -6  19   3        7.89      -19.89     25.72 o 
  -5  19   3      137.11      158.50     29.13 o 
  -4  19   3      656.06      686.78     31.32 o 
  -3  19   3     6776.57     6593.87    215.89 o 
  -2  19   3      862.44      718.75     48.21 o 
  -1  19   3     1796.64     1667.65     74.07 o 
   0  19   3      608.04      562.75     43.99 o 
   1  19   3      269.63      288.12     22.58 o 
   2  19   3       49.08       53.80     16.79 o 
   3  19   3     3907.36     3813.63    137.30 o 
   4  19   3      351.25      363.88     28.62 o 
   5  19   3       66.89       55.74     29.83 o 
   6  19   3      140.66      155.73     36.14 o 
  -7  20   3       70.43       53.08     31.49 o 
  -6  20   3      152.27      185.28     33.44 o 
  -5  20   3        0.45      -23.22     23.22 o 
  -4  20   3      177.16      174.39     22.94 o 
  -3  20   3     2966.39     2913.90     99.70 o 
  -2  20   3      122.61      104.25     24.42 o 
  -1  20   3     3156.93     2865.34    137.62 o 
   0  20   3      377.31      367.36     34.52 o 
   1  20   3      712.24      716.68     38.42 o 
   2  20   3      201.90      212.68     22.78 o 
   3  20   3     1539.94     1470.78     63.11 o 
   4  20   3       43.22       29.31     19.86 o 
   5  20   3       88.00      114.41     32.18 o 
   6  20   3      179.68      163.83     54.95 o 
  -7  21   3      514.06      563.75     55.36 o 
  -6  21   3      414.19      411.85     44.29 o 
  -5  21   3      323.20      330.96     50.70 o 
  -4  21   3      711.99      648.55     38.68 o 
  -3  21   3     1603.22     1495.96     76.90 o 
  -2  21   3     2033.36     2007.39    100.44 o 
  -1  21   3      811.31      698.06     50.28 o 
   0  21   3     1003.03      828.09     57.26 o 
   1  21   3      948.70      887.25     52.99 o 
   2  21   3      499.79      451.41     31.52 o 
   3  21   3     1957.48     1829.59     71.71 o 
   4  21   3      537.63      541.53     34.74 o 
   5  21   3      489.68      480.59     46.82 o 
  -6  22   3       58.61      -25.24     43.16 o 
  -5  22   3       39.05       -4.80     39.03 o 
  -4  22   3      155.61      177.16     24.30 o 
  -3  22   3      724.07      664.56     46.49 o 
  -2  22   3       77.43       93.84     25.41 o 
  -1  22   3     1869.94     1749.24     87.27 o 
   0  22   3      185.78      152.03     38.59 o 
   1  22   3     1097.42     1062.16     61.40 o 
   2  22   3      873.66      814.75     53.93 o 
   3  22   3      859.80      825.56     44.94 o 
   4  22   3      657.02      705.37     41.53 o 
   5  22   3       92.70      116.81     34.94 o 
  -6  23   3      164.29      117.49     52.27 o 
  -5  23   3      759.43      775.67     78.12 o 
  -4  23   3     1356.32     1389.16     74.61 o 
  -3  23   3      672.99      694.58     50.92 o 
  -2  23   3     2001.17     2016.05     93.36 o 
  -1  23   3       77.74       59.88     25.09 o 
   0  23   3     3297.18     3249.23    140.47 o 
   1  23   3        2.34       -0.75     22.91 o 
   2  23   3     2377.12     2169.11    105.79 o 
   3  23   3      627.72      620.61     47.66 o 
   4  23   3      346.70      327.34     26.51 o 
   5  23   3      708.43      790.18     82.08 o 
  -6  24   3      406.64      476.20     71.03 o 
  -4  24   3      323.07      306.93     36.54 o 
  -3  24   3      573.93      594.70     45.48 o 
  -2  24   3      156.40      121.00     29.21 o 
  -1  24   3      848.15      834.23     58.11 o 
   0  24   3       23.46        3.66     25.07 o 
   1  24   3      804.96      710.07     54.60 o 
   2  24   3      533.54      524.97     43.21 o 
   3  24   3       95.67      109.99     29.63 o 
   4  24   3      467.11      466.57     37.33 o 
  -4  25   3     1267.82     1343.29     74.20 o 
  -3  25   3      596.36      587.67     46.34 o 
  -2  25   3       91.95       75.29     27.68 o 
  -1  25   3       45.24       77.52     28.06 o 
   0  25   3     4525.76     4419.63    185.35 o 
   1  25   3       47.79       25.05     26.95 o 
   2  25   3      315.91      281.57     44.28 o 
   3  25   3      270.15      284.01     37.89 o 
   4  25   3      383.65      370.42     34.12 o 
  -4  26   3      248.19      262.85     36.36 o 
  -3  26   3       39.04       60.65     28.86 o 
  -2  26   3      331.40      319.00     37.87 o 
  -1  26   3      162.85      122.62     31.27 o 
   0  26   3       24.52       36.31     26.59 o 
   1  26   3      157.41      142.11     31.22 o 
   2  26   3     1875.53     1929.72     97.93 o 
   3  26   3      370.97      327.24     40.52 o 
  -4  27   3     1095.49     1200.43     73.01 o 
  -3  27   3      516.27      497.80     47.20 o 
  -2  27   3      330.91      361.85     40.63 o 
  -1  27   3      929.91      963.45     65.12 o 
   0  27   3     1982.90     2048.63    103.02 o 
   1  27   3      536.26      584.34     46.87 o 
   2  27   3      159.08      177.63     35.08 o 
   3  27   3      379.69      340.35     41.30 o 
  -3  28   3       70.11       26.48     41.74 o 
  -2  28   3      111.72       94.78     33.98 o 
  -1  28   3       90.25       69.31     33.17 o 
   0  28   3       50.63       59.36     29.26 o 
   1  28   3       30.48       25.85     43.81 o 
   2  28   3     1128.96     1156.58     71.42 o 
  -2  29   3      290.75      281.97     41.56 o 
  -1  29   3      664.05      760.18     58.37 o 
   0  29   3     1339.12     1438.54     80.79 o 
   1  29   3      720.34      668.47     55.81 o 
  -3 -28   4      200.30      226.99     61.98 o 
  -2 -28   4     1063.96     1203.12    109.72 o 
  -1 -28   4      380.50      412.52     53.08 o 
   0 -28   4      666.93      745.58     54.97 o 
   1 -28   4      542.60      547.12     47.56 o 
  -4 -27   4     1256.23     1252.93    121.95 o 
  -3 -27   4      421.54      463.69     68.18 o 
  -2 -27   4       47.63       24.38     30.22 o 
  -1 -27   4      171.73      194.83     36.28 o 
   0 -27   4       83.02       87.69     31.68 o 
   1 -27   4      296.75      309.79     40.55 o 
   2 -27   4      413.32      391.90     47.46 o 
  -4 -26   4      247.97      178.41     59.64 o 
  -3 -26   4       57.73       61.03     46.57 o 
  -2 -26   4     1465.50     1611.60     89.85 o 
  -1 -26   4      376.72      416.20     43.24 o 
   0 -26   4      401.50      439.98     43.79 o 
   1 -26   4      285.73      321.67     38.71 o 
   2 -26   4     1241.24     1249.60     77.93 o 
   3 -26   4       75.51       20.21     43.55 o 
  -5 -25   4      110.68      122.18     52.77 o 
  -4 -25   4     1822.81     1760.62    133.85 o 
  -3 -25   4       10.53       23.82     42.55 o 
  -2 -25   4      906.80      923.92     60.67 o 
  -1 -25   4      822.99      883.10    109.42 o 
   0 -25   4      292.26      279.24     34.21 o 
   1 -25   4      114.98       99.43     31.70 o 
   2 -25   4      553.32      595.44     53.87 o 
   3 -25   4      182.90      176.61     30.63 o 
  -5 -24   4      306.37      164.67     53.44 o 
  -4 -24   4      157.73      160.71     49.14 o 
  -3 -24   4      105.38      129.35     32.69 o 
  -2 -24   4     2579.33     2658.07    124.79 o 
  -1 -24   4       35.97       37.03     26.09 o 
   0 -24   4      929.73      924.44     60.94 o 
   1 -24   4      262.20      224.52     35.53 o 
   2 -24   4     1658.11     1645.40     71.98 o 
   3 -24   4      150.15      166.39     30.18 o 
   4 -24   4      612.62      655.61     77.17 o 
  -6 -23   4      398.90      504.84     71.14 o 
  -5 -23   4      166.24      198.68     52.27 o 
  -4 -23   4      653.06      626.23     54.29 o 
  -3 -23   4      804.48      708.76     56.01 o 
  -2 -23   4     1274.83     1336.28    149.65 o 
  -1 -23   4      792.77      829.30     56.10 o 
   0 -23   4      551.52      545.59     42.96 o 
   1 -23   4      981.52      961.68     50.20 o 
   2 -23   4      810.13      856.74     49.08 o 
   3 -23   4      184.53      162.61     27.66 o 
   4 -23   4      305.73      304.06     37.50 o 
  -6 -22   4       68.25       90.85     47.30 o 
  -5 -22   4      669.82      685.76     78.85 o 
  -4 -22   4      528.13      471.23     45.97 o 
  -3 -22   4      433.22      433.85     40.98 o 
  -2 -22   4      857.00      812.27     59.69 o 
  -1 -22   4      131.46      160.40     28.78 o 
   0 -22   4     1199.38     1243.10     54.59 o 
   1 -22   4      586.61      553.40     37.01 o 
   2 -22   4      804.92      806.90     45.24 o 
   3 -22   4      464.97      481.52     36.63 o 
   4 -22   4      511.01      526.38     41.55 o 
  -6 -21   4      843.46      917.05     92.97 o 
  -5 -21   4     1386.78     1367.80    107.46 o 
  -4 -21   4      730.30      718.76     78.40 o 
  -3 -21   4      724.51      689.72     63.07 o 
  -2 -21   4      708.82      737.77     52.87 o 
  -1 -21   4     3972.87     4015.85    169.06 o 
   0 -21   4      646.98      643.65     38.95 o 
   1 -21   4      285.27      267.36     26.62 o 
   2 -21   4      231.91      216.63     26.40 o 
   3 -21   4      450.18      507.89     37.57 o 
   4 -21   4      235.57      253.74     31.28 o 
   5 -21   4       21.19        5.11     29.86 o 
  -7 -20   4      674.11      833.96     91.91 o 
  -6 -20   4        9.43       14.35     43.89 o 
  -5 -20   4      904.62      952.94     59.57 o 
  -4 -20   4      207.41      188.24     30.34 o 
  -3 -20   4      373.66      354.53     35.45 o 
  -2 -20   4      280.97      283.61     33.16 o 
  -1 -20   4      396.60      408.33     29.27 o 
   0 -20   4      731.57      690.17     45.66 o 
   1 -20   4     2395.79     2310.56     89.72 o 
   2 -20   4      509.86      509.52     36.77 o 
   3 -20   4       73.83       88.51     22.75 o 
   4 -20   4      529.22      530.46     38.44 o 
   5 -20   4     2583.25     2753.29    128.11 o 
  -7 -19   4      294.63      356.14     56.68 o 
  -6 -19   4       22.57       39.03     41.66 o 
  -5 -19   4     1840.18     1971.36     98.71 o 
  -4 -19   4      913.76      870.08     53.58 o 
  -3 -19   4       84.94       53.57     23.87 o 
  -2 -19   4       21.31       19.70     22.83 o 
  -1 -19   4     6261.21     6151.35    202.69 o 
   0 -19   4      402.90      468.91     25.68 o 
   1 -19   4     1315.24     1294.46     64.78 o 
   2 -19   4      513.15      554.09     34.73 o 
   3 -19   4     1985.06     2033.15     78.01 o 
   4 -19   4        9.89       -5.21     21.22 o 
   5 -19   4        0.56       -2.41     27.38 o 
  -7 -18   4      450.94      510.32     68.46 o 
  -6 -18   4       21.50        9.41     23.87 o 
  -5 -18   4     1303.11     1413.60     71.24 o 
  -4 -18   4      169.97      168.10     27.54 o 
  -3 -18   4      208.18      193.82     26.74 o 
  -2 -18   4     1232.86     1214.27     50.70 o 
  -1 -18   4      835.93      831.20     36.51 o 
   0 -18   4      710.32      704.46     32.05 o 
   1 -18   4     2690.00     2664.94     97.17 o 
   2 -18   4      478.08      493.33     31.65 o 
   3 -18   4      273.84      282.92     26.58 o 
   4 -18   4       41.56       43.79     22.09 o 
   5 -18   4     3514.47     3558.59    155.51 o 
   6 -18   4       38.12       47.80     42.33 o 
  -8 -17   4      259.96      276.13     58.07 o 
  -7 -17   4      513.62      599.16     67.57 o 
  -6 -17   4       64.06       92.59     24.19 o 
  -5 -17   4     1442.98     1503.86     77.59 o 
  -4 -17   4      529.47      518.08     39.36 o 
  -3 -17   4      427.43      388.80     33.36 o 
  -2 -17   4      586.86      548.80     27.52 o 
  -1 -17   4     4103.63     3972.26    131.68 o 
   0 -17   4      395.46      420.96     24.49 o 
   1 -17   4     1295.27     1313.39     59.33 o 
   2 -17   4      260.92      304.61     25.10 o 
   3 -17   4     1143.04     1166.67     52.79 o 
   4 -17   4     1139.71     1237.81     57.79 o 
   5 -17   4      155.15      130.11     30.65 o 
   6 -17   4      102.98      143.60     33.20 o 
  -8 -16   4      190.43      204.93     50.87 o 
  -7 -16   4      179.36      188.66     29.90 o 
  -6 -16   4       18.81       20.77     22.80 o 
  -5 -16   4      911.26      957.15     56.62 o 
  -4 -16   4      582.14      625.97     42.70 o 
  -3 -16   4     1568.09     1589.06     61.41 o 
  -2 -16   4     1706.87     1730.62     58.22 o 
  -1 -16   4     1505.53     1465.18     50.08 o 
   0 -16   4     2007.35     2030.65     66.28 o 
   1 -16   4     1720.99     1788.52     69.95 o 
   2 -16   4     3105.31     3030.72    107.94 o 
   3 -16   4     1232.64     1238.22     55.64 o 
   4 -16   4      233.81      210.61     24.70 o 
   5 -16   4     1314.23     1313.60     72.27 o 
   6 -16   4      104.34      119.32     32.28 o 
  -8 -15   4      969.97     1107.24     94.42 o 
  -7 -15   4      292.65      295.48     33.89 o 
  -6 -15   4      203.95      199.34     27.07 o 
  -5 -15   4      984.54     1055.99     53.93 o 
  -4 -15   4     2962.78     3050.90    130.69 o 
  -3 -15   4     4331.99     4167.01    123.91 o 
  -2 -15   4      595.24      574.45     26.27 o 
  -1 -15   4     1378.05     1376.64     46.70 o 
   0 -15   4      590.23      612.18     28.07 o 
   1 -15   4      940.21      998.85     45.63 o 
   2 -15   4     2349.14     2410.95     86.33 o 
   3 -15   4        1.66        6.54     15.90 o 
   4 -15   4     1683.13     1588.32    107.54 o 
   5 -15   4       51.88       26.38     23.06 o 
   6 -15   4      325.54      347.69     38.25 o 
  -8 -14   4      207.26      263.62     46.24 o 
  -7 -14   4       24.68       38.03     22.95 o 
  -6 -14   4      115.38      106.85     24.08 o 
  -5 -14   4      283.40      286.30     27.78 o 
  -4 -14   4     1388.40     1387.18     47.80 o 
  -3 -14   4      262.70      246.21     17.27 o 
  -2 -14   4     6271.72     5859.54    177.46 o 
  -1 -14   4     2447.03     2405.34     75.71 o 
   0 -14   4      578.46      627.11     29.47 o 
   1 -14   4     1204.32     1171.73     61.31 o 
   2 -14   4     6106.99     6117.23    210.26 o 
   3 -14   4      723.86      723.96     37.12 o 
   4 -14   4      377.14      375.88     27.10 o 
   5 -14   4      421.04      448.00     37.50 o 
   6 -14   4      181.60      204.17     34.28 o 
  -8 -13   4     1862.34     1920.38     94.90 o 
  -7 -13   4      261.61      266.56     30.08 o 
  -6 -13   4      140.04      148.37     23.99 o 
  -5 -13   4      279.29      266.79     26.31 o 
  -4 -13   4     7867.13     7734.55    226.98 o 
  -3 -13   4       80.41       86.44     12.34 o 
  -2 -13   4      849.23      854.16     39.65 o 
  -1 -13   4      331.75      345.83     20.23 o 
   0 -13   4      794.59      782.07     32.06 o 
   1 -13   4     1011.85     1040.57     42.98 o 
   2 -13   4     4890.57     4873.90    168.79 o 
   3 -13   4      914.04      873.93     41.81 o 
   4 -13   4      677.60      649.55     37.47 o 
   5 -13   4      224.68      212.90     28.60 o 
   6 -13   4      677.12      763.64     53.67 o 
  -8 -12   4      175.85      163.71     30.31 o 
  -7 -12   4      120.96      122.74     25.13 o 
  -6 -12   4       62.19       46.39     18.83 o 
  -5 -12   4      419.53      414.58     22.54 o 
  -4 -12   4      405.49      399.97     22.14 o 
  -3 -12   4       50.08       46.45     10.99 o 
  -2 -12   4     8373.29     7965.88    234.13 o 
  -1 -12   4      166.48      174.63     13.93 o 
   0 -12   4      914.63      912.02     33.78 o 
   1 -12   4     1355.92     1433.00     56.77 o 
   2 -12   4    13017.58    12798.87    402.62 o 
   3 -12   4     1068.54     1007.73     77.78 o 
   4 -12   4     1875.20     1835.12     76.19 o 
   5 -12   4      157.57      194.61     32.08 o 
   6 -12   4      706.87      702.47     50.97 o 
   7 -12   4       85.15       92.21     30.82 o 
  -9 -11   4       99.97       92.19     28.70 o 
  -8 -11   4     1150.24     1281.60     66.66 o 
  -7 -11   4       75.90       65.31     23.12 o 
  -6 -11   4     1681.80     1710.59     66.44 o 
  -5 -11   4      228.69      247.67     16.81 o 
  -4 -11   4     7059.22     6832.57    188.88 o 
  -3 -11   4      885.21      864.94     32.46 o 
  -2 -11   4     2248.22     2150.06     67.48 o 
  -1 -11   4     1318.28     1283.11     46.84 o 
   0 -11   4     2929.84     2847.16     88.87 o 
   1 -11   4     1224.32     1247.95     44.82 o 
   2 -11   4     4793.25     4861.61    165.69 o 
   3 -11   4      753.27      750.60     47.54 o 
   4 -11   4     2088.25     2082.56     75.19 o 
   5 -11   4      104.91      123.40     24.30 o 
   6 -11   4      505.82      515.18     42.19 o 
   7 -11   4      175.89      173.48     33.98 o 
  -9 -10   4       73.72       73.16     28.02 o 
  -8 -10   4       16.28       25.29     23.87 o 
  -7 -10   4     1020.92     1077.21     48.95 o 
  -6 -10   4       77.41       78.04     13.48 o 
  -5 -10   4      389.54      410.61     21.62 o 
  -4 -10   4     1669.24     1721.80     53.17 o 
  -3 -10   4     1475.79     1425.45     46.74 o 
  -2 -10   4     5858.16     5636.39    159.59 o 
  -1 -10   4      972.42     1004.42     33.11 o 
   0 -10   4     5382.22     5220.70    171.91 o 
   1 -10   4     1360.56     1304.47     49.27 o 
   2 -10   4     5786.40     5675.08    192.99 o 
   3 -10   4     2587.06     2475.46    104.25 o 
   4 -10   4     1844.06     1845.44     73.84 o 
   5 -10   4     1121.33     1116.24     59.57 o 
   6 -10   4      455.45      447.35     39.11 o 
   7 -10   4       14.60       22.54     28.12 o 
  -9  -9   4       83.77       86.31     27.85 o 
  -8  -9   4      420.50      417.64     37.16 o 
  -7  -9   4      541.37      568.68     35.35 o 
  -6  -9   4     1070.87     1068.31     38.88 o 
  -5  -9   4     1636.35     1624.34     53.03 o 
  -4  -9   4     1061.30     1032.06     35.75 o 
  -3  -9   4     2315.39     2242.31     63.91 o 
  -2  -9   4     1556.10     1471.53     50.70 o 
  -1  -9   4    10957.73    10911.23    304.98 o 
   0  -9   4     1746.22     1674.63     54.79 o 
   1  -9   4     5327.55     5443.79    171.73 o 
   2  -9   4     1964.12     1864.13     69.52 o 
   3  -9   4      599.30      617.38     32.32 o 
   4  -9   4      910.63      949.28     41.88 o 
   5  -9   4      165.95      130.67     24.14 o 
   6  -9   4      137.63      126.10     27.45 o 
   7  -9   4      343.70      349.82     53.69 o 
  -9  -8   4      189.10      185.90     32.18 o 
  -8  -8   4        4.31       -3.40     17.99 o 
  -7  -8   4     1221.07     1232.74     52.42 o 
  -6  -8   4       28.51       31.45     12.51 o 
  -5  -8   4     2040.31     1945.13     61.67 o 
  -4  -8   4     1699.78     1684.41     53.61 o 
  -3  -8   4     2238.59     2288.75     62.80 o 
  -2  -8   4      260.40      263.08     20.49 o 
  -1  -8   4     1449.93     1421.16     47.58 o 
   0  -8   4     2357.18     2288.87     67.06 o 
   1  -8   4     7830.70     8039.83    252.53 o 
   2  -8   4      567.46      557.38     28.60 o 
   3  -8   4     1492.34     1482.66     48.39 o 
   4  -8   4      604.71      619.57     32.38 o 
   5  -8   4     4635.44     4579.86    193.61 o 
   6  -8   4      358.37      329.87     33.52 o 
   7  -8   4       25.08       21.65     27.98 o 
  -9  -7   4       57.24       67.01     28.38 o 
  -8  -7   4      123.42      144.99     22.25 o 
  -7  -7   4      819.34      891.20     35.96 o 
  -6  -7   4     1345.02     1315.97     45.54 o 
  -5  -7   4     7662.54     7678.79    217.35 o 
  -4  -7   4      302.36      327.12     16.20 o 
  -3  -7   4      305.42      315.14     16.01 o 
  -2  -7   4      364.97      345.58     23.68 o 
  -1  -7   4    19779.84    19691.47    540.12 o 
   0  -7   4      103.28      109.74      9.25 o 
   1  -7   4      945.67      977.03     41.22 o 
   2  -7   4      164.95      166.31     13.69 o 
   3  -7   4     4512.12     4518.62    126.00 o 
   4  -7   4      168.31      154.53     15.94 o 
   5  -7   4      199.68      204.24     24.54 o 
   6  -7   4       36.23       22.85     21.92 o 
   7  -7   4      424.67      422.06     39.92 o 
  -9  -6   4      333.53      334.52     30.87 o 
  -8  -6   4      173.86      162.49     23.58 o 
  -7  -6   4     1604.29     1631.99     54.98 o 
  -6  -6   4      228.75      233.40     16.13 o 
  -5  -6   4     4264.11     4202.56    122.22 o 
  -4  -6   4      189.96      199.57     12.79 o 
  -3  -6   4     1609.14     1692.06     50.11 o 
  -2  -6   4     1560.12     1705.61     48.92 o 
  -1  -6   4     2674.25     2714.79     70.54 o 
   0  -6   4     2104.21     2258.79     59.87 o 
   1  -6   4     9891.17     9984.77    280.04 o 
   2  -6   4      282.29      284.72     14.08 o 
   3  -6   4      198.10      195.22     14.28 o 
   4  -6   4      267.51      316.61     18.74 o 
   5  -6   4    11605.64    11458.84    461.91 o 
   6  -6   4       32.09       14.78     25.43 o 
   7  -6   4      300.64      338.09     51.09 o 
  -9  -5   4      108.21      116.27     23.66 o 
  -8  -5   4      252.22      267.59     38.13 o 
  -7  -5   4     1047.27     1063.07     41.27 o 
  -6  -5   4      991.33     1029.52     37.29 o 
  -5  -5   4     3622.83     3696.08    103.51 o 
  -4  -5   4      434.06      423.01     21.00 o 
  -3  -5   4     2478.08     2627.71     78.85 o 
  -2  -5   4     3278.42     3459.64     87.99 o 
  -1  -5   4    18568.35    19038.88    479.84 o 
   0  -5   4      648.89      657.54     22.20 o 
   1  -5   4      877.55      888.05     30.85 o 
   2  -5   4      249.67      263.71     11.23 o 
   3  -5   4     4340.16     4372.86    111.50 o 
   4  -5   4      718.23      792.52     34.07 o 
   5  -5   4      122.40      143.02     18.33 o 
   6  -5   4       52.30       41.57     22.31 o 
   7  -5   4      838.25      848.66     55.52 o 
  -9  -4   4      152.33      147.83     25.43 o 
  -8  -4   4       91.43       75.33     17.44 o 
  -7  -4   4     1338.10     1353.34     46.74 o 
  -6  -4   4      356.75      329.96     19.07 o 
  -5  -4   4     2602.43     2572.34     78.78 o 
  -4  -4   4     1819.12     1816.45     57.21 o 
  -3  -4   4     2253.24     2319.18     60.09 o 
  -2  -4   4     1572.96     1565.67     45.62 o 
  -1  -4   4     6424.67     6500.75    243.46 o 
   0  -4   4      841.59      819.71     25.77 o 
   1  -4   4     8469.09     8565.92    232.53 o 
   2  -4   4     1484.19     1465.86     39.50 o 
   3  -4   4     2339.56     2368.21     63.15 o 
   4  -4   4      754.25      754.87     28.38 o 
   5  -4   4     5609.26     5663.22    182.30 o 
   6  -4   4      312.68      343.60     26.91 o 
   7  -4   4      581.91      605.50     47.10 o 
  -9  -3   4       97.29      108.52     25.20 o 
  -8  -3   4      619.74      648.80     32.36 o 
  -7  -3   4      269.16      298.18     20.16 o 
  -6  -3   4      916.67      945.48     40.05 o 
  -5  -3   4     2774.64     2747.73     91.78 o 
  -4  -3   4     3514.47     3532.96     95.97 o 
  -3  -3   4     7165.69     7182.10    176.53 o 
  -2  -3   4     2466.71     2443.12     69.05 o 
  -1  -3   4    12573.17    12746.33    377.06 o 
   0  -3   4     3025.43     3181.75     85.83 o 
   1  -3   4     4095.57     3817.38    122.84 o 
   2  -3   4     1981.22     1980.41     55.23 o 
   3  -3   4      449.82      465.07     16.29 o 
   4  -3   4     3117.01     3107.71     91.58 o 
   5  -3   4      290.43      327.29     25.03 o 
   6  -3   4      414.35      497.98     32.17 o 
   7  -3   4      222.99      233.84     31.99 o 
  -9  -2   4       52.81       44.24     21.34 o 
  -8  -2   4       28.87       11.56     18.41 o 
  -7  -2   4      244.43      250.32     22.01 o 
  -6  -2   4      115.56      125.98     15.61 o 
  -5  -2   4      245.75      236.65     16.58 o 
  -3  -2   4     3000.57     2977.86     84.39 o 
  -2  -2   4    16121.40    15997.23    436.96 o 
  -1  -2   4     3902.77     4079.22    110.83 o 
   0  -2   4     9498.80     9953.08    272.12 o 
   1  -2   4     2471.55     2616.42     93.15 o 
   2  -2   4     8041.70     8062.08    201.56 o 
   3  -2   4     2598.06     2584.84     60.59 o 
   4  -2   4      659.31      653.95     24.29 o 
   5  -2   4      270.61      268.65     23.47 o 
   6  -2   4      335.39      372.91     29.23 o 
   7  -2   4      220.18      208.17     27.68 o 
  -9  -1   4        8.69       -0.02     21.83 o 
  -8  -1   4     1788.39     1859.92     75.32 o 
  -7  -1   4      454.76      416.74     28.00 o 
  -6  -1   4      145.62      167.20     17.11 o 
  -5  -1   4      247.69      247.27     17.53 o 
  -4  -1   4    13292.24    13016.75    377.21 o 
  -3  -1   4     2105.21     2101.37     63.31 o 
  -2  -1   4     1583.88     1503.96     44.74 o 
  -1  -1   4     2218.21     2306.33     66.94 o 
   0  -1   4     1729.46     1756.37     57.30 o 
   1  -1   4      504.89      469.25     15.69 o 
   2  -1   4     8413.11     8452.13    203.45 o 
   3  -1   4      573.91      591.48     18.97 o 
   4  -1   4     1248.60     1246.57     37.39 o 
   5  -1   4       90.53       70.02     16.98 o 
   6  -1   4     1239.33     1282.96     56.48 o 
   7  -1   4      158.24      171.00     47.21 o 
  -9   0   4      255.44      252.20     27.43 o 
  -8   0   4       18.76       10.24     17.64 o 
  -7   0   4      468.55      441.04     28.71 o 
  -6   0   4      505.42      465.86     26.62 o 
  -5   0   4      295.44      288.32     20.98 o 
  -4   0   4     2062.87     2101.80     61.96 o 
  -3   0   4     2005.25     2217.00     64.17 o 
  -2   0   4    14478.77    14258.60    391.23 o 
  -1   0   4     3241.95     3650.22    102.88 o 
   0   0   4      380.78      374.48     15.50 o 
   1   0   4     4383.26     4669.43    131.75 o 
   2   0   4    17571.88    17945.98    493.56 o 
   3   0   4      208.19      199.92     12.72 o 
   4   0   4     5839.34     5633.97    160.17 o 
   5   0   4      363.36      358.33     20.72 o 
   6   0   4     1293.23     1249.80     69.37 o 
   7   0   4       37.80       42.07     29.62 o 
  -9   1   4       25.52       24.82     31.47 o 
  -8   1   4     1917.37     1936.39     75.40 o 
  -7   1   4      452.10      446.49     28.29 o 
  -6   1   4      148.82      135.11     16.01 o 
  -5   1   4      225.00      239.46     16.76 o 
  -4   1   4    14443.35    14399.49    377.57 o 
  -3   1   4     2286.41     2261.21     63.31 o 
  -2   1   4     1544.95     1513.38     44.49 o 
  -1   1   4     2245.31     2337.21     77.56 o 
   0   1   4     2171.20     2170.73     57.49 o 
   1   1   4      376.56      354.86     20.89 o 
   2   1   4     7565.10     7692.27    262.34 o 
   3   1   4      570.81      574.32     34.21 o 
   4   1   4     1268.67     1228.27     48.16 o 
   5   1   4       67.61       52.79     18.35 o 
   6   1   4     1230.89     1257.67    107.83 o 
   7   1   4      169.63      125.34     33.29 o 
  -9   2   4       46.79       65.84     37.47 o 
  -8   2   4       35.51       13.58     18.30 o 
  -7   2   4      224.29      228.75     21.77 o 
  -6   2   4       62.20       77.14     14.19 o 
  -5   2   4      217.06      205.57     16.21 o 
  -4   2   4      482.13      484.86     18.96 o 
  -3   2   4     2921.02     2918.74     84.08 o 
  -2   2   4    15845.28    15825.30    504.50 o 
  -1   2   4     3466.96     3712.76    127.26 o 
   0   2   4     9281.41     9735.99    271.18 o 
   1   2   4     2890.00     3090.13     84.03 o 
   2   2   4     8153.98     8154.77    260.37 o 
   3   2   4     2337.54     2236.72    104.90 o 
   4   2   4     1078.36      940.95     70.30 o 
   5   2   4      383.76      384.00     32.21 o 
   6   2   4      404.93      445.04     59.97 o 
   7   2   4      290.36      342.63     59.92 o 
  -9   3   4       82.04      105.54     29.56 o 
  -8   3   4      554.94      576.90     47.00 o 
  -7   3   4      267.81      278.76     29.65 o 
  -6   3   4      839.47      826.80     38.62 o 
  -5   3   4     2564.09     2507.21     90.84 o 
  -4   3   4     3164.27     3093.49    110.20 o 
  -3   3   4     6899.33     6994.61    228.43 o 
  -2   3   4     2354.74     2313.21     79.49 o 
  -1   3   4    12173.32    12910.85    406.02 o 
   0   3   4     2628.54     2696.81     97.36 o 
   1   3   4     4044.79     4033.93    112.05 o 
   2   3   4     2299.92     2237.39     71.87 o 
   3   3   4      377.00      375.79     28.64 o 
   4   3   4     3114.40     3100.06    106.92 o 
   5   3   4      310.23      303.68     29.36 o 
   6   3   4      462.13      485.99     41.54 o 
   7   3   4      213.46      193.43     59.08 o 
  -9   4   4      195.64      175.86     39.09 o 
  -8   4   4       64.68       58.90     26.60 o 
  -7   4   4     1162.81     1181.49     67.91 o 
  -6   4   4      351.88      376.28     30.36 o 
  -5   4   4     2930.07     2775.52    114.51 o 
  -4   4   4     1969.43     1974.80     56.25 o 
  -3   4   4     2268.16     2330.70     78.25 o 
  -2   4   4     1484.75     1434.99     52.05 o 
  -1   4   4     6573.19     6920.89    213.40 o 
   0   4   4     1016.20      993.42     39.04 o 
   1   4   4     7766.91     8241.02    234.05 o 
   2   4   4     1372.15     1289.27     49.74 o 
   3   4   4     2351.99     2311.44    100.39 o 
   4   4   4      668.73      657.59     33.31 o 
   5   4   4     5235.10     4985.12    226.45 o 
   6   4   4      262.05      256.77     33.10 o 
   7   4   4      611.47      613.40     78.12 o 
  -9   5   4       96.64      103.64     32.53 o 
  -8   5   4      254.55      250.85     32.68 o 
  -7   5   4     1178.56     1127.81     96.99 o 
  -6   5   4     1023.44     1009.65     54.49 o 
  -5   5   4     3271.64     3180.62    147.89 o 
  -4   5   4      292.59      296.13     15.52 o 
  -3   5   4     2628.53     2819.55     78.03 o 
  -2   5   4     3335.57     3505.29    113.70 o 
  -1   5   4    19898.06    20460.18    618.20 o 
   0   5   4      785.10      821.66     30.51 o 
   1   5   4      927.83      974.47     30.89 o 
   2   5   4      260.43      259.96     21.43 o 
   3   5   4     4582.82     4275.36    217.24 o 
   4   5   4      627.41      638.41     28.10 o 
   5   5   4       87.88       95.27     24.36 o 
   6   5   4       84.41       80.13     26.57 o 
   7   5   4      856.07      740.99     89.06 o 
  -9   6   4      336.99      309.14     39.83 o 
  -8   6   4      157.93      160.41     28.31 o 
  -7   6   4     1649.52     1538.87     79.96 o 
  -6   6   4      268.78      263.77     26.79 o 
  -5   6   4     4362.47     4227.43    175.68 o 
  -4   6   4      270.36      283.07     13.75 o 
  -3   6   4     1526.92     1607.56     49.24 o 
  -2   6   4     1393.76     1515.83     47.53 o 
  -1   6   4     2733.63     2736.62     89.95 o 
   0   6   4     2075.73     2260.57     75.38 o 
   1   6   4    10408.61    10290.12    281.49 o 
   2   6   4      274.25      247.08     21.45 o 
   3   6   4      281.53      256.42     17.04 o 
   4   6   4      306.13      305.68     21.15 o 
   5   6   4    12020.29    11880.08    712.48 o 
   6   6   4       29.87       10.67     24.67 o 
   7   6   4      272.83      290.16     47.30 o 
  -9   7   4       75.74       48.58     29.44 o 
  -8   7   4      126.87      126.67     27.73 o 
  -7   7   4      763.95      676.05     67.79 o 
  -6   7   4     1339.32     1317.19     74.41 o 
  -5   7   4     7802.38     7675.71    311.35 o 
  -4   7   4      252.91      251.92     14.50 o 
  -3   7   4      369.92      373.97     16.01 o 
  -2   7   4      228.07      223.25     12.42 o 
  -1   7   4    19059.93    19274.10    529.62 o 
   0   7   4      195.12      186.21     12.08 o 
   1   7   4     1161.18     1173.48     35.94 o 
   2   7   4      126.17      112.78     10.39 o 
   3   7   4     4211.07     4063.07    141.67 o 
   4   7   4      168.24      171.99     16.45 o 
   5   7   4      158.98      136.97     27.65 o 
   6   7   4       41.77       31.26     25.63 o 
   7   7   4      411.53      422.56     45.05 o 
  -9   8   4      148.17       90.63     30.91 o 
  -8   8   4        0.67       -9.75     23.29 o 
  -7   8   4     1157.07     1100.81     64.43 o 
  -6   8   4       23.09       25.52     18.01 o 
  -5   8   4     2167.02     2037.68     89.59 o 
  -4   8   4     1808.12     1765.92     52.62 o 
  -3   8   4     1880.64     1865.86     60.62 o 
  -2   8   4      175.17      166.33     10.52 o 
  -1   8   4     1634.20     1623.23     46.00 o 
   0   8   4     2161.07     2116.81     63.31 o 
   1   8   4     7799.76     7571.04    214.66 o 
   2   8   4      612.62      631.55     23.75 o 
   3   8   4     1559.59     1460.93     55.00 o 
   4   8   4      529.17      518.64     29.98 o 
   5   8   4     4635.05     4791.67    233.24 o 
   6   8   4      358.84      358.89     48.19 o 
   7   8   4       27.02       33.87     30.73 o 
  -9   9   4       67.00       73.67     29.97 o 
  -8   9   4      385.34      447.75     40.98 o 
  -7   9   4      693.98      682.24     45.09 o 
  -6   9   4      958.10      961.47     56.87 o 
  -5   9   4     1761.83     1682.02     77.36 o 
  -4   9   4     1099.11     1060.09     34.91 o 
  -3   9   4     2078.65     1968.83     61.92 o 
  -2   9   4     1910.47     1785.12     49.31 o 
  -1   9   4    11030.80    10883.96    298.14 o 
   0   9   4     1844.82     1807.11     51.49 o 
   1   9   4     5171.34     4937.48    169.23 o 
   2   9   4     2025.06     1958.88     58.58 o 
   3   9   4      693.12      668.85     30.92 o 
   4   9   4      873.92      850.25     38.89 o 
   5   9   4      189.87      202.23     29.77 o 
   6   9   4       84.56      103.79     31.06 o 
   7   9   4      402.07      416.47     45.59 o 
  -9  10   4       77.84       61.31     30.85 o 
  -8  10   4       22.06       41.28     25.57 o 
  -7  10   4     1064.38     1029.40     62.12 o 
  -6  10   4       91.12       88.07     21.41 o 
  -5  10   4      440.00      466.08     32.39 o 
  -4  10   4     1619.64     1632.92     51.71 o 
  -3  10   4     1528.18     1495.06     45.54 o 
  -2  10   4     5666.52     5531.04    155.55 o 
  -1  10   4      855.30      842.16     29.60 o 
   0  10   4     5108.28     5094.10    165.14 o 
   1  10   4     1330.31     1269.71     41.17 o 
   2  10   4     5943.62     6005.68    189.40 o 
   3  10   4     2624.73     2604.50     88.37 o 
   4  10   4     1979.42     2038.09     71.56 o 
   5  10   4      984.12     1099.39     68.21 o 
   6  10   4      510.39      545.91     46.90 o 
   7  10   4        2.50       35.61     30.40 o 
  -8  11   4     1064.82     1004.77     67.14 o 
  -7  11   4       78.51       95.26     25.39 o 
  -6  11   4     1675.89     1704.09     83.10 o 
  -5  11   4      212.37      248.35     25.66 o 
  -4  11   4     6661.58     6428.95    185.04 o 
  -3  11   4      956.06      910.69     31.00 o 
  -2  11   4     2312.29     2244.01     64.98 o 
  -1  11   4     1275.76     1245.92     39.15 o 
   0  11   4     3129.53     3099.85     97.99 o 
   1  11   4     1053.50      999.04     36.15 o 
   2  11   4     4955.00     5029.86    162.22 o 
   3  11   4      605.14      640.65     33.24 o 
   4  11   4     1856.24     1810.16     71.11 o 
   5  11   4      130.13      132.03     30.80 o 
   6  11   4      493.25      540.75     47.67 o 
   7  11   4      170.56      198.10     44.42 o 
  -8  12   4      203.80      209.87     35.40 o 
  -7  12   4       90.25       95.09     25.95 o 
  -6  12   4       40.55       30.48     21.36 o 
  -5  12   4      456.28      463.53     34.29 o 
  -4  12   4      483.70      484.15     21.56 o 
  -3  12   4       82.25       79.21     10.07 o 
  -2  12   4     8537.32     8596.50    229.10 o 
  -1  12   4      149.37      161.36     10.77 o 
   0  12   4      850.83      845.98     34.32 o 
   1  12   4     1555.74     1520.12     55.92 o 
   2  12   4    12292.83    12047.47    393.17 o 
   3  12   4     1014.61     1007.11     43.23 o 
   4  12   4     2108.99     2130.46     74.02 o 
   5  12   4       95.50      115.64     30.79 o 
   6  12   4      745.70      775.40     58.54 o 
   7  12   4       94.69       76.29     37.04 o 
  -8  13   4     1958.48     1929.62    115.25 o 
  -7  13   4      255.63      216.23     36.85 o 
  -6  13   4      161.74      176.94     26.30 o 
  -5  13   4      305.33      305.52     28.05 o 
  -4  13   4     8330.13     8294.70    223.35 o 
  -3  13   4      126.37      128.07     11.99 o 
  -2  13   4      679.14      690.63     27.54 o 
  -1  13   4      487.40      493.78     23.02 o 
   0  13   4      789.83      783.51     41.04 o 
   1  13   4      956.97      965.95     41.94 o 
   2  13   4     5229.48     5165.55    165.37 o 
   3  13   4      880.45      890.83     39.81 o 
   4  13   4      652.02      645.14     34.26 o 
   5  13   4      234.87      204.20     59.25 o 
   6  13   4      771.01      781.55     60.40 o 
  -8  14   4      209.27      174.96     36.70 o 
  -7  14   4       64.02       56.57     27.62 o 
  -6  14   4      107.82       99.60     25.48 o 
  -5  14   4      243.49      236.76     26.45 o 
  -4  14   4     1420.08     1417.23     47.00 o 
  -3  14   4      244.45      266.79     16.09 o 
  -2  14   4     6445.61     6514.66    173.59 o 
  -1  14   4     2492.20     2477.37     83.23 o 
   0  14   4      829.88      811.33     40.55 o 
   1  14   4     1341.19     1375.97     51.41 o 
   2  14   4     6526.04     6540.70    206.23 o 
   3  14   4      626.37      632.21     34.31 o 
   4  14   4      310.01      299.60     24.58 o 
   5  14   4      295.32      302.45     87.84 o 
   6  14   4      231.93      260.54     41.12 o 
  -8  15   4      952.55     1008.47     91.16 o 
  -7  15   4      248.08      277.18     35.44 o 
  -6  15   4      304.32      284.26     40.85 o 
  -5  15   4      741.73      749.01     51.57 o 
  -4  15   4     2856.00     2984.00     89.90 o 
  -3  15   4     4232.64     4223.83    120.89 o 
  -2  15   4      487.60      492.69     23.24 o 
  -1  15   4     1254.64     1271.35     62.18 o 
   0  15   4      508.03      509.10     35.32 o 
   1  15   4     1073.92     1117.38     48.02 o 
   2  15   4     2256.68     2263.71     83.34 o 
   3  15   4        1.87       -1.00     15.04 o 
   4  15   4     1677.68     1701.76     65.05 o 
   5  15   4       64.91       58.02     30.48 o 
   6  15   4      326.22      325.51     45.87 o 
  -8  16   4      159.59      125.30     35.28 o 
  -7  16   4      115.96      116.17     30.92 o 
  -6  16   4       14.36       29.05     41.10 o 
  -5  16   4      810.98      813.84     51.76 o 
  -4  16   4      630.21      624.61     28.96 o 
  -3  16   4     1463.03     1494.22     50.46 o 
  -2  16   4     1650.74     1625.87     77.29 o 
  -1  16   4     1378.31     1381.99     66.98 o 
   0  16   4     2017.74     1988.59     88.54 o 
   1  16   4     1707.24     1822.50     67.84 o 
   2  16   4     3050.07     2995.62    105.05 o 
   3  16   4     1283.95     1281.03     52.79 o 
   4  16   4      201.51      179.11     21.94 o 
   5  16   4     1376.97     1278.70    116.48 o 
   6  16   4       73.97       49.33     34.50 o 
  -8  17   4      357.23      405.42     46.70 o 
  -7  17   4      480.09      520.20     56.82 o 
  -6  17   4       67.29       69.56     25.87 o 
  -5  17   4     1560.38     1614.03     78.63 o 
  -4  17   4      444.60      453.05     25.29 o 
  -3  17   4      354.95      374.00     22.04 o 
  -2  17   4      539.99      513.75     36.82 o 
  -1  17   4     4451.18     4425.12    168.24 o 
   0  17   4      325.00      335.20     29.55 o 
   1  17   4     1559.29     1646.92     59.29 o 
   2  17   4      318.76      325.56     24.24 o 
   3  17   4     1139.13     1147.39     51.07 o 
   4  17   4     1255.97     1255.36     54.77 o 
   5  17   4      130.27      108.32     31.84 o 
   6  17   4      109.57      120.37     35.87 o 
  -7  18   4      580.01      626.36     50.44 o 
  -6  18   4       31.09       20.67     26.14 o 
  -5  18   4     1218.21     1173.66     67.95 o 
  -4  18   4      241.70      250.97     19.77 o 
  -3  18   4      199.09      218.23     27.42 o 
  -2  18   4     1099.02     1052.26     59.52 o 
  -1  18   4     1024.47      975.94     51.86 o 
   0  18   4      670.52      676.57     45.39 o 
   1  18   4     2564.11     2607.11     94.52 o 
   2  18   4      367.41      374.33     26.88 o 
   3  18   4      310.98      330.41     26.50 o 
   4  18   4       41.03       52.61     19.67 o 
   5  18   4     3578.54     3386.64    222.24 o 
  -7  19   4      270.92      302.12     41.55 o 
  -6  19   4       22.54        4.30     25.45 o 
  -5  19   4     1961.52     2086.05     98.87 o 
  -4  19   4      755.97      785.24     41.53 o 
  -3  19   4       68.95       67.42     23.62 o 
  -2  19   4       13.38       11.91     20.62 o 
  -1  19   4     5991.69     5773.10    238.64 o 
   0  19   4      339.35      332.39     32.29 o 
   1  19   4     1178.08     1166.04     52.01 o 
   2  19   4      480.82      483.13     31.33 o 
   3  19   4     1821.64     1814.83     74.03 o 
   4  19   4       26.78       11.67     18.98 o 
   5  19   4        0.09       49.20     33.12 o 
  -7  20   4      784.72      811.06     81.50 o 
  -6  20   4       15.90       14.92     28.66 o 
  -5  20   4      740.48      802.86     82.36 o 
  -4  20   4      192.12      230.22     29.19 o 
  -3  20   4      306.30      292.35     31.78 o 
  -2  20   4      213.17      176.80     28.37 o 
  -1  20   4      454.09      388.56     35.60 o 
   0  20   4      766.36      731.21     48.11 o 
   1  20   4     2417.84     2404.95     87.22 o 
   2  20   4      663.27      659.83     36.22 o 
   3  20   4       67.78       84.11     20.93 o 
   4  20   4      510.66      506.47     34.68 o 
   5  20   4     2586.19     2628.73    135.55 o 
  -6  21   4      845.71      867.24     86.10 o 
  -5  21   4     1512.52     1503.76    111.62 o 
  -4  21   4      790.54      788.51     51.09 o 
  -3  21   4      681.79      663.35     49.51 o 
  -2  21   4      734.61      733.21     49.55 o 
  -1  21   4     3835.67     3668.20    161.35 o 
   0  21   4      790.14      766.93     49.07 o 
   1  21   4      144.28      150.49     22.34 o 
   2  21   4      247.24      244.58     24.73 o 
   3  21   4      550.23      618.95     37.42 o 
   4  21   4      180.63      212.99     27.48 o 
   5  21   4       34.40       54.15     31.71 o 
  -6  22   4       69.56       58.30     46.29 o 
  -4  22   4      619.32      639.93     54.95 o 
  -3  22   4      373.78      356.18     36.15 o 
  -2  22   4      829.64      757.80     53.55 o 
  -1  22   4      138.81      116.14     27.98 o 
   0  22   4     1066.17     1026.17     65.02 o 
   1  22   4      591.68      528.14     49.67 o 
   2  22   4      717.72      733.20     41.88 o 
   3  22   4      439.13      449.58     33.16 o 
   4  22   4      607.60      630.86     40.14 o 
  -4  23   4      821.71      799.81     54.22 o 
  -3  23   4      784.26      709.37     52.27 o 
  -2  23   4     1249.28     1150.54     70.16 o 
  -1  23   4      809.16      815.15     56.40 o 
   0  23   4      506.58      476.65     42.24 o 
   1  23   4     1031.13     1008.25     62.14 o 
   2  23   4      865.00      880.69     58.53 o 
   3  23   4      173.96      119.00     25.39 o 
   4  23   4      268.32      297.08     38.24 o 
  -4  24   4      108.43       59.77     64.80 o 
  -3  24   4      112.74      109.20     34.29 o 
  -2  24   4     2688.59     2601.97    121.08 o 
  -1  24   4       46.77       50.85     28.00 o 
   0  24   4     1127.23     1073.66     86.80 o 
   1  24   4      233.60      220.57     36.74 o 
   2  24   4     1618.83     1554.87     85.74 o 
   3  24   4      137.23      129.31     32.33 o 
   4  24   4      656.55      657.01     75.72 o 
  -4  25   4     1750.40     1694.80    103.81 o 
  -3  25   4       12.09      -26.14     26.14 o 
  -2  25   4      866.14      737.40     59.09 o 
  -1  25   4      908.55      886.23     59.26 o 
   0  25   4      184.27      143.52     33.30 o 
   1  25   4      125.36      117.13     32.36 o 
   2  25   4      660.01      663.94     51.28 o 
   3  25   4      188.10      181.50     36.58 o 
  -4  26   4      215.60      208.33     36.89 o 
  -3  26   4       38.80       50.57     29.59 o 
  -2  26   4     1618.68     1680.96     89.51 o 
  -1  26   4      338.76      407.19     45.26 o 
   0  26   4      515.62      541.34     48.74 o 
   1  26   4      319.91      315.04     41.62 o 
   2  26   4     1115.83     1128.63     72.49 o 
   3  26   4       74.64       49.75     30.21 o 
  -4  27   4     1318.04     1439.38     80.65 o 
  -3  27   4      435.72      488.58     45.62 o 
  -2  27   4       36.58       49.69     31.03 o 
  -1  27   4      145.09      178.31     36.64 o 
   0  27   4       97.46       56.65     31.07 o 
   1  27   4      359.58      338.90     41.28 o 
   2  27   4      460.26      459.28     85.88 o 
  -3  28   4      203.23      228.62     38.69 o 
  -2  28   4     1073.22     1157.76     72.10 o 
  -1  28   4      349.58      385.08     42.95 o 
   0  28   4      512.97      503.36     50.69 o 
   1  28   4      451.68      447.95     49.16 o 
  -3 -27   5       90.57      113.36     61.20 o 
  -2 -27   5      752.73      869.02     74.24 o 
  -1 -27   5       41.25       59.28     32.29 o 
   0 -27   5      466.53      498.50     46.25 o 
   1 -27   5       44.63       49.08     43.11 o 
  -4 -26   5        1.99      -38.75     49.25 o 
  -3 -26   5      313.82      364.87     45.26 o 
  -2 -26   5      503.01      564.87     78.48 o 
  -1 -26   5      138.84      113.83     44.03 o 
   0 -26   5      515.33      524.52     50.65 o 
   1 -26   5      769.73      783.90     59.83 o 
  -4 -25   5      220.69      183.74     40.32 o 
  -3 -25   5       51.20       41.34     31.07 o 
  -2 -25   5      876.02      912.21     66.43 o 
  -1 -25   5       95.93      111.57     30.75 o 
   0 -25   5      737.84      684.18     52.81 o 
   1 -25   5       71.30       80.92     32.16 o 
   2 -25   5       61.16      109.60     35.90 o 
  -5 -24   5       28.16        4.19     45.06 o 
  -4 -24   5      524.71      543.61     52.04 o 
  -3 -24   5      437.47      487.11     47.89 o 
  -2 -24   5     1269.54     1314.13     74.77 o 
  -1 -24   5      181.37      174.51     44.95 o 
   0 -24   5     1562.52     1600.35     86.96 o 
   1 -24   5      150.90      175.54     33.55 o 
   2 -24   5      209.85      191.90     38.23 o 
   3 -24   5       53.60       56.95     35.61 o 
  -5 -23   5      352.12      369.45     50.81 o 
  -4 -23   5      705.71      664.41     76.30 o 
  -3 -23   5      239.53      217.78     37.31 o 
  -2 -23   5      871.39      900.42     63.10 o 
  -1 -23   5      203.58      205.25     34.00 o 
   0 -23   5      450.12      429.24     40.70 o 
   1 -23   5      281.18      300.12     74.10 o 
   2 -23   5      228.71      223.11     38.75 o 
   3 -23   5      433.02      428.46     46.66 o 
  -6 -22   5       76.06       88.51     53.38 o 
  -5 -22   5      409.86      402.85     44.26 o 
  -4 -22   5     1495.78     1355.46    182.71 o 
  -3 -22   5     1293.39     1259.72     73.37 o 
  -2 -22   5      814.79      815.11     62.18 o 
  -1 -22   5     1681.18     1767.99     93.92 o 
   0 -22   5     1717.43     1671.38     89.12 o 
   1 -22   5     1602.30     1526.57     83.27 o 
   2 -22   5      974.93      920.96     65.73 o 
   3 -22   5      119.47       90.94     37.22 o 
   4 -22   5      633.04      726.64     82.70 o 
  -6 -21   5       87.17      115.09     34.03 o 
  -5 -21   5     2108.35     2103.60    105.24 o 
  -4 -21   5      289.44      271.99     65.33 o 
  -3 -21   5      134.97      134.03     31.29 o 
  -2 -21   5       33.37       52.75     28.29 o 
  -1 -21   5       25.34       37.53     27.51 o 
   0 -21   5      293.73      264.85     50.67 o 
   1 -21   5      345.56      378.93     31.36 o 
   2 -21   5       40.68       32.63     29.13 o 
   3 -21   5     1019.16     1037.14     87.00 o 
   4 -21   5        3.14        7.67     33.71 o 
  -7 -20   5      120.27      130.61     53.77 o 
  -6 -20   5      282.84      306.21     40.99 o 
  -5 -20   5      278.71      303.18     37.93 o 
  -4 -20   5      171.77      144.74     31.46 o 
  -3 -20   5     3014.00     2732.50    131.69 o 
  -2 -20   5      836.16      824.23     66.34 o 
  -1 -20   5      110.03       94.68     29.28 o 
   0 -20   5      700.54      729.34     41.13 o 
   1 -20   5     6056.86     6093.56    210.74 o 
   2 -20   5      929.36      887.55     59.20 o 
   3 -20   5       94.39       78.67     30.47 o 
   4 -20   5      482.41      530.83     51.11 o 
  -7 -19   5       55.00       46.24     41.60 o 
  -6 -19   5      174.52      189.65     32.32 o 
  -5 -19   5     1914.13     1962.98     97.19 o 
  -4 -19   5       72.78       36.15     26.18 o 
  -3 -19   5      187.67      164.89     31.27 o 
  -2 -19   5      281.17      304.87     59.58 o 
  -1 -19   5      266.74      303.41     27.24 o 
   0 -19   5      812.36      831.57     43.54 o 
   1 -19   5      572.91      582.91     37.09 o 
   2 -19   5      110.10      104.32     30.85 o 
   3 -19   5     2528.16     2590.47    125.93 o 
   4 -19   5      130.89       94.63     36.00 o 
   5 -19   5      386.21      421.14     63.82 o 
  -7 -18   5      153.41      164.02     33.86 o 
  -6 -18   5      703.83      719.35     51.05 o 
  -5 -18   5      176.10      158.86     28.67 o 
  -4 -18   5      355.66      316.25     35.19 o 
  -3 -18   5     3410.40     3163.36    151.87 o 
  -2 -18   5      212.63      223.47     55.70 o 
  -1 -18   5      490.16      522.72     35.05 o 
   0 -18   5      266.22      279.61     26.60 o 
   1 -18   5     5744.12     5477.28    250.06 o 
   2 -18   5       29.48       35.78     24.88 o 
   3 -18   5     1368.57     1421.82     81.41 o 
   4 -18   5      311.57      370.58     48.93 o 
   5 -18   5      425.68      471.85     43.25 o 
  -7 -17   5      269.51      303.05     36.90 o 
  -6 -17   5      127.10      122.96     29.43 o 
  -5 -17   5     1085.25     1082.71     59.89 o 
  -4 -17   5      517.71      519.59     39.38 o 
  -3 -17   5      296.95      247.10     38.33 o 
  -2 -17   5      857.30      867.67     44.16 o 
  -1 -17   5      228.04      241.41     26.10 o 
   0 -17   5      223.51      240.28     26.63 o 
   1 -17   5     1080.14      992.73     96.69 o 
   2 -17   5      403.95      411.37     38.73 o 
   3 -17   5     1018.13     1008.27     49.51 o 
   4 -17   5      197.96      231.21     27.72 o 
   5 -17   5      233.53      257.14     35.12 o 
  -8 -16   5      153.54      168.62     32.72 o 
  -7 -16   5      164.82      187.28     31.86 o 
  -6 -16   5      166.36      187.25     29.71 o 
  -5 -16   5      705.71      708.71     46.38 o 
  -4 -16   5      338.20      333.55     30.25 o 
  -3 -16   5     4511.69     4360.91    152.48 o 
  -2 -16   5      712.61      673.00     37.46 o 
  -1 -16   5     2514.34     2615.01     92.84 o 
   0 -16   5      441.89      486.76     32.09 o 
   1 -16   5     4496.70     4386.59    185.63 o 
   2 -16   5      613.87      676.77     38.80 o 
   3 -16   5     2122.23     2108.49     80.47 o 
   4 -16   5      952.43      938.90     50.16 o 
   5 -16   5      359.43      428.02     39.89 o 
  -8 -15   5      285.68      295.49     36.62 o 
  -7 -15   5      337.91      388.40     37.53 o 
  -6 -15   5      469.76      485.20     39.54 o 
  -5 -15   5      651.65      679.50     62.90 o 
  -4 -15   5      195.73      196.67     30.63 o 
  -3 -15   5      125.16      140.49     19.87 o 
  -2 -15   5     4028.22     3948.51    138.58 o 
  -1 -15   5       20.39       17.85     16.47 o 
   0 -15   5     2876.56     2988.52    105.38 o 
   1 -15   5       17.20       19.67     22.40 o 
   2 -15   5      439.78      442.58     28.51 o 
   3 -15   5      398.16      388.93     28.59 o 
   4 -15   5      320.38      337.70     29.15 o 
   5 -15   5      125.47      115.61     28.64 o 
   6 -15   5      350.76      361.53     49.75 o 
  -8 -14   5      267.63      315.30     38.25 o 
  -7 -14   5      326.09      335.54     32.99 o 
  -6 -14   5     2195.69     2190.06    102.06 o 
  -5 -14   5      899.55      884.53     51.17 o 
  -4 -14   5     1019.30      972.86     45.76 o 
  -3 -14   5      495.05      450.82     28.83 o 
  -2 -14   5     3808.53     3557.21    127.41 o 
  -1 -14   5      603.37      603.84     34.70 o 
   0 -14   5     5489.88     5244.76    182.97 o 
   1 -14   5      276.70      275.74     45.01 o 
   2 -14   5      296.54      271.25     22.68 o 
   3 -14   5      678.05      668.81     36.46 o 
   4 -14   5     4046.89     3951.52    186.75 o 
   5 -14   5      423.98      413.65     38.74 o 
   6 -14   5      202.44      233.32     35.34 o 
  -8 -13   5      302.47      342.95     36.00 o 
  -7 -13   5       38.02       13.76     26.13 o 
  -6 -13   5     1482.05     1564.51     76.29 o 
  -5 -13   5      205.43      217.56     21.16 o 
  -4 -13   5       63.62       72.18     15.81 o 
  -3 -13   5      250.34      226.95     21.22 o 
  -2 -13   5     8560.07     7632.48    274.49 o 
  -1 -13   5     1113.07     1172.78     75.60 o 
   0 -13   5     4931.60     4717.89    161.33 o 
   1 -13   5      197.80      199.13     18.88 o 
   2 -13   5      740.80      779.80     37.83 o 
   3 -13   5      143.70      138.60     19.48 o 
   4 -13   5      735.47      686.04     40.55 o 
   5 -13   5       34.46        2.94     24.31 o 
   6 -13   5      432.27      438.83     41.75 o 
  -8 -12   5      208.54      221.64     32.51 o 
  -7 -12   5       72.59       77.96     23.79 o 
  -6 -12   5     3558.51     3503.53    120.46 o 
  -5 -12   5       10.06       20.40     15.19 o 
  -4 -12   5      883.27      867.36     39.02 o 
  -3 -12   5      713.83      675.77     36.07 o 
  -2 -12   5     5953.19     5374.56    188.71 o 
  -1 -12   5      993.19      950.86     54.96 o 
   0 -12   5     8192.75     7795.58    267.32 o 
   1 -12   5     1358.29     1394.67     52.32 o 
   2 -12   5      830.69      837.81     40.82 o 
   3 -12   5      382.39      350.09     25.09 o 
   4 -12   5     5927.73     5859.29    199.24 o 
   5 -12   5       41.06       48.72     24.66 o 
   6 -12   5      267.84      319.07     36.99 o 
  -8 -11   5      461.78      524.74     43.16 o 
  -7 -11   5      511.47      554.77     42.70 o 
  -6 -11   5      777.24      769.75     39.76 o 
  -5 -11   5      751.84      708.84     36.19 o 
  -4 -11   5     1152.30     1097.89     48.72 o 
  -3 -11   5     1249.03     1187.70     50.74 o 
  -2 -11   5     5727.07     5408.35    189.62 o 
  -1 -11   5      139.19      133.36     17.79 o 
   0 -11   5     2262.07     2144.55     82.11 o 
   1 -11   5     1208.13     1200.31     46.33 o 
   2 -11   5     1453.31     1429.65     55.98 o 
   3 -11   5      128.16      130.38     17.42 o 
   4 -11   5      217.14      237.40     23.60 o 
   5 -11   5       67.56      102.37     24.76 o 
   6 -11   5      376.88      383.13     38.84 o 
  -9 -10   5        5.84      -24.85     40.04 o 
  -8 -10   5      599.65      684.37     47.75 o 
  -7 -10   5      210.94      220.98     22.63 o 
  -6 -10   5     1022.86      967.58     45.06 o 
  -5 -10   5      573.07      576.44     30.84 o 
  -4 -10   5     2213.38     2099.49     79.20 o 
  -3 -10   5     1924.87     1897.83     68.19 o 
  -2 -10   5     3795.12     3666.93    124.70 o 
  -1 -10   5     5338.05     5156.80    181.45 o 
   0 -10   5     7426.94     7367.52    208.78 o 
   1 -10   5      929.39      933.52     40.02 o 
   2 -10   5     3289.30     3193.35    108.96 o 
   3 -10   5      343.88      343.40     25.04 o 
   4 -10   5     2948.53     3003.57    107.34 o 
   5 -10   5      332.03      325.22     32.66 o 
   6 -10   5      736.36      725.90     53.44 o 
  -9  -9   5      630.36      625.85     73.71 o 
  -8  -9   5      151.21      138.53     23.21 o 
  -7  -9   5      230.40      234.02     23.81 o 
  -6  -9   5      470.30      477.99     29.22 o 
  -5  -9   5     2557.12     2468.63     87.84 o 
  -4  -9   5      492.17      500.82     28.69 o 
  -2  -9   5     2829.21     2954.91     95.49 o 
  -1  -9   5      332.73      349.63     22.17 o 
   0  -9   5      996.17     1013.83     43.35 o 
   1  -9   5     1071.42     1039.76     39.27 o 
   3  -9   5     2245.17     2168.56     82.13 o 
   4  -9   5      531.99      534.68     32.95 o 
   5  -9   5       56.72       68.26     23.73 o 
   6  -9   5      623.47      633.27     47.52 o 
  -9  -8   5      156.91      120.84     46.91 o 
  -8  -8   5      447.92      428.56     32.37 o 
  -7  -8   5      138.22      144.95     20.81 o 
  -6  -8   5      360.20      352.75     24.12 o 
  -5  -8   5      507.56      494.25     28.00 o 
  -4  -8   5     1012.13      963.10     37.44 o 
  -3  -8   5     9190.18     9210.14    296.17 o 
  -2  -8   5      324.27      334.92     39.70 o 
  -1  -8   5     2154.55     2211.77     74.09 o 
   0  -8   5     1397.34     1470.09     55.75 o 
   1  -8   5    12680.79    12959.82    408.07 o 
   2  -8   5     1047.50     1018.64     67.05 o 
   3  -8   5      902.74      874.71     45.51 o 
   4  -8   5      742.21      764.04     37.35 o 
   5  -8   5      147.08      152.46     24.22 o 
   6  -8   5      476.00      446.82     38.64 o 
   7  -8   5      443.75      491.44     46.91 o 
  -9  -7   5      835.25      893.48     63.33 o 
  -8  -7   5      165.48      171.07     28.14 o 
  -7  -7   5      143.63      126.03     20.30 o 
  -6  -7   5      164.18      146.14     18.48 o 
  -5  -7   5     6917.74     6923.24    221.97 o 
  -4  -7   5       57.82       57.58     11.72 o 
  -3  -7   5      231.95      233.01     16.77 o 
  -2  -7   5      124.42      133.31     11.49 o 
  -1  -7   5      585.67      584.17     25.39 o 
   0  -7   5       92.54       90.81      8.64 o 
   1  -7   5     2746.43     2703.96     79.98 o 
   2  -7   5      444.77      455.99     20.62 o 
   3  -7   5     8271.97     8075.56    228.08 o 
   4  -7   5      210.52      211.17     20.60 o 
   5  -7   5      472.34      475.80     37.63 o 
   6  -7   5      146.71      146.22     29.20 o 
   7  -7   5      780.55      780.58     56.31 o 
  -9  -6   5      142.96      156.92     35.89 o 
  -8  -6   5       73.17       94.70     21.53 o 
  -7  -6   5      343.13      344.65     25.72 o 
  -6  -6   5      415.57      415.12     26.20 o 
  -5  -6   5      105.23      133.45     15.05 o 
  -4  -6   5      165.77      164.91     14.86 o 
  -3  -6   5    14094.39    14072.92    401.82 o 
  -2  -6   5      332.58      330.88     20.76 o 
  -1  -6   5      325.39      319.32     16.90 o 
   0  -6   5      210.98      223.16     11.23 o 
   1  -6   5    25789.06    25229.76    692.62 o 
   2  -6   5       75.97       77.98     10.81 o 
   3  -6   5     3522.72     3548.99     90.30 o 
   4  -6   5      554.13      568.33     27.81 o 
   5  -6   5      545.34      579.58     39.46 o 
   6  -6   5      181.19      189.34     30.35 o 
   7  -6   5      678.68      692.24     52.31 o 
  -9  -5   5      889.21      940.87     63.27 o 
  -8  -5   5      118.26      116.86     30.00 o 
  -7  -5   5      418.58      441.82     29.52 o 
  -6  -5   5      120.27      126.67     17.00 o 
  -5  -5   5     5154.07     5186.16    175.61 o 
  -4  -5   5      869.95      838.05     34.85 o 
  -3  -5   5      575.56      578.21     22.88 o 
  -2  -5   5     2248.91     2352.75     69.94 o 
  -1  -5   5      614.32      598.60     23.74 o 
   0  -5   5     1410.45     1360.85     37.54 o 
   1  -5   5     1560.05     1566.99     44.70 o 
   2  -5   5      925.69      946.20     34.45 o 
   3  -5   5     3041.96     3165.68     85.31 o 
   4  -5   5       40.07       51.64     11.35 o 
   5  -5   5      471.81      475.11     45.98 o 
   6  -5   5      486.04      517.09     41.23 o 
   7  -5   5      720.29      724.11     55.14 o 
  -9  -4   5      106.56      111.89     35.71 o 
  -8  -4   5       90.24      102.98     29.50 o 
  -7  -4   5      341.54      361.85     26.11 o 
  -6  -4   5      662.16      632.60     31.97 o 
  -5  -4   5     2351.49     2406.03     82.97 o 
  -4  -4   5     1851.40     1843.67     53.68 o 
  -3  -4   5    10084.77    10050.16    275.83 o 
  -2  -4   5     1390.06     1419.56     43.51 o 
  -1  -4   5     4589.20     4574.21    132.69 o 
   0  -4   5     1929.12     1827.79     49.75 o 
   1  -4   5    12830.84    12385.93    348.02 o 
   2  -4   5     2052.45     2002.18     56.28 o 
   3  -4   5     2071.50     2083.26     57.75 o 
   4  -4   5     1324.61     1359.92     43.24 o 
   5  -4   5      677.10      707.15     36.62 o 
   6  -4   5      489.65      469.98     40.04 o 
   7  -4   5      687.06      727.65     54.53 o 
  -9  -3   5      606.74      637.75     51.94 o 
  -8  -3   5      103.55      118.35     28.13 o 
  -7  -3   5     1713.02     1747.97     64.99 o 
  -6  -3   5      566.85      609.20     31.47 o 
  -5  -3   5     2733.55     2712.62     93.70 o 
  -4  -3   5     1580.68     1566.84     47.27 o 
  -3  -3   5      276.48      250.45     13.70 o 
  -2  -3   5     2273.09     2298.89     65.81 o 
  -1  -3   5      109.38       96.78      9.45 o 
   0  -3   5     3973.42     3930.82    107.47 o 
   1  -3   5     1199.97     1107.66     36.11 o 
   2  -3   5      630.64      633.01     21.54 o 
   3  -3   5     5166.29     5312.13    131.30 o 
   4  -3   5      509.28      520.72     24.57 o 
   5  -3   5      451.96      497.45     32.46 o 
   6  -3   5      450.34      460.12     32.43 o 
   7  -3   5      527.74      557.00     65.72 o 
  -9  -2   5       36.53       49.93     30.70 o 
  -8  -2   5      428.09      433.01     40.43 o 
  -7  -2   5      594.25      605.69     42.72 o 
  -6  -2   5     2109.24     2010.92     74.34 o 
  -5  -2   5     1374.81     1407.54     53.26 o 
  -4  -2   5     2022.00     2052.44     63.43 o 
  -3  -2   5     2791.82     2939.34     84.85 o 
  -2  -2   5     4131.67     3997.13    114.60 o 
  -1  -2   5     2962.48     2764.52    119.60 o 
   0  -2   5     6966.82     7036.82    197.97 o 
   1  -2   5      410.48      388.25     21.93 o 
   2  -2   5     3834.29     3794.98     96.04 o 
   3  -2   5     2581.36     2618.66     69.52 o 
   4  -2   5     6204.87     6353.60    173.27 o 
   5  -2   5      228.40      218.99     23.04 o 
   6  -2   5     1105.98     1108.15     64.03 o 
   7  -2   5      174.38      234.08     45.51 o 
  -9  -1   5      110.63      128.33     31.64 o 
  -8  -1   5      844.32      891.22     57.42 o 
  -7  -1   5      282.78      296.73     32.44 o 
  -6  -1   5     1295.51     1348.99     55.59 o 
  -5  -1   5      630.66      656.45     29.85 o 
  -4  -1   5      650.26      654.63     24.96 o 
  -3  -1   5      277.64      260.29     13.65 o 
  -2  -1   5    11625.33    11677.50    327.12 o 
  -1  -1   5     1466.76     1549.80     46.85 o 
   0  -1   5     4266.59     4222.16    122.81 o 
   1  -1   5       30.68       31.67      8.21 o 
   2  -1   5     2262.28     2378.60     72.92 o 
   3  -1   5      228.63      227.26     15.50 o 
   4  -1   5      746.52      811.30     35.77 o 
   5  -1   5      207.21      213.66     35.37 o 
   6  -1   5      779.58      795.44     54.59 o 
   7  -1   5      146.82      170.14     33.67 o 
  -9   0   5        0.76       -5.68     25.32 o 
  -8   0   5      130.73      151.59     29.42 o 
  -7   0   5      115.90      130.16     35.32 o 
  -6   0   5     8018.49     8162.62    268.71 o 
  -5   0   5        5.15        6.73     10.31 o 
  -4   0   5       62.52       72.37      8.44 o 
  -3   0   5      421.97      449.23     17.69 o 
  -2   0   5     8232.94     8265.94    265.08 o 
  -1   0   5       32.88       45.66      8.17 o 
   0   0   5    11379.26    11370.55    314.28 o 
   1   0   5      183.44      222.80     13.35 o 
   2   0   5       66.89       71.63      9.60 o 
   3   0   5       14.59       17.39      9.37 o 
   4   0   5    10441.79    10830.76    348.25 o 
   5   0   5        3.03       10.91     21.33 o 
   6   0   5        4.73       27.65     26.24 o 
   7   0   5       14.05       -5.37     28.89 o 
  -9   1   5       89.16       52.24     30.06 o 
  -8   1   5      762.65      758.90     53.55 o 
  -7   1   5      316.53      343.03     47.80 o 
  -6   1   5     1535.31     1545.48     71.31 o 
  -5   1   5      575.27      585.57     28.74 o 
  -4   1   5      716.59      725.73     24.83 o 
  -3   1   5      384.59      369.73     17.94 o 
  -2   1   5    12050.82    12113.27    378.46 o 
  -1   1   5     1407.82     1509.04     54.44 o 
   0   1   5     4493.39     4439.37    122.58 o 
   1   1   5       54.17       66.82      8.47 o 
   2   1   5     2335.93     2507.63     72.81 o 
   3   1   5      370.29      370.75     18.50 o 
   4   1   5      660.09      682.35     29.81 o 
   5   1   5      187.91      181.77     27.10 o 
   6   1   5      739.56      753.16     54.78 o 
   7   1   5      183.85      174.63     56.34 o 
  -9   2   5       39.21       27.78     27.16 o 
  -8   2   5      409.34      452.94     40.46 o 
  -7   2   5      476.84      477.96     76.81 o 
  -6   2   5     2084.26     2036.18     94.76 o 
  -5   2   5     1307.65     1326.08     93.92 o 
  -4   2   5     2247.57     2253.50     74.42 o 
  -3   2   5     2890.15     2945.54     98.57 o 
  -2   2   5     4246.90     4114.47    132.87 o 
  -1   2   5     3007.96     2899.06     93.95 o 
   0   2   5     7292.08     7115.46    196.98 o 
   1   2   5      460.28      479.37     17.73 o 
   2   2   5     3538.03     3586.21    124.00 o 
   3   2   5     2557.51     2520.54    110.54 o 
   4   2   5     5704.36     5731.35    200.17 o 
   5   2   5      220.29      322.08     51.71 o 
   6   2   5     1123.15     1079.23     65.35 o 
   7   2   5      205.61      194.62     35.36 o 
  -9   3   5      523.28      529.36     49.09 o 
  -8   3   5      100.23       86.51     37.69 o 
  -7   3   5     1496.72     1408.72     79.52 o 
  -6   3   5      589.88      557.81     38.86 o 
  -5   3   5     2735.09     2616.57    116.34 o 
  -4   3   5     1460.51     1435.64     54.47 o 
  -3   3   5      289.00      305.08     17.22 o 
  -2   3   5     2156.78     2152.13     75.91 o 
  -1   3   5      129.03      121.77     15.65 o 
   0   3   5     3684.81     3535.39    105.43 o 
   1   3   5     1115.64     1101.31     37.33 o 
   2   3   5      529.10      501.64     26.67 o 
   3   3   5     4727.19     4667.16    206.77 o 
   4   3   5      477.99      467.72     28.50 o 
   5   3   5      568.83      555.41     49.14 o 
   6   3   5      500.60      575.65     69.30 o 
   7   3   5      542.54      528.69     48.40 o 
  -9   4   5       99.31      150.02     32.99 o 
  -8   4   5      119.62      144.53     29.43 o 
  -7   4   5      373.04      358.38     33.47 o 
  -6   4   5      564.44      482.33     39.01 o 
  -5   4   5     2250.84     2199.37    102.56 o 
  -4   4   5     1660.64     1603.39     61.42 o 
  -3   4   5     9776.21     9833.48    318.36 o 
  -2   4   5     1371.94     1370.09     49.91 o 
  -1   4   5     4732.51     4808.49    152.23 o 
   0   4   5     2070.17     1867.44     64.03 o 
   1   4   5    12879.06    12922.76    351.24 o 
   2   4   5     2367.24     2295.18    135.13 o 
   3   4   5     2099.26     2086.31     92.58 o 
   4   4   5     1701.12     1653.79     93.95 o 
   5   4   5      612.59      621.05     46.37 o 
   6   4   5      463.86      530.25     72.59 o 
   7   4   5      491.77      615.91     85.94 o 
  -9   5   5      930.23      919.71     62.25 o 
  -8   5   5      120.42       83.38     26.07 o 
  -7   5   5      534.60      550.46     40.72 o 
  -6   5   5      134.44      138.21     21.56 o 
  -5   5   5     5438.46     5393.07    217.65 o 
  -4   5   5      808.12      832.62     29.21 o 
  -3   5   5      626.98      633.97     27.05 o 
  -2   5   5     2340.60     2381.90     80.19 o 
  -1   5   5      567.49      575.99     25.26 o 
   0   5   5     1370.03     1225.91     47.18 o 
   1   5   5     1168.38     1220.38     43.86 o 
   2   5   5     1021.14     1066.47     41.82 o 
   3   5   5     3509.04     3409.73    136.86 o 
   4   5   5       60.98       46.90     18.45 o 
   5   5   5      515.09      539.21     55.39 o 
   6   5   5      567.05      577.77     71.98 o 
   7   5   5      667.57      636.74     88.17 o 
  -9   6   5      195.44      200.82     41.80 o 
  -8   6   5       55.24       59.96     25.75 o 
  -7   6   5      322.69      287.72     31.78 o 
  -6   6   5      364.87      351.10     30.62 o 
  -5   6   5       89.32       93.83     18.17 o 
  -4   6   5      178.66      185.58     12.11 o 
  -3   6   5    14788.39    15067.55    398.36 o 
  -2   6   5      350.41      340.98     18.74 o 
  -1   6   5      235.40      212.04     14.71 o 
   0   6   5      158.83      155.41     12.52 o 
   1   6   5    26015.66    25434.82    803.64 o 
   2   6   5       50.36       36.50     12.08 o 
   3   6   5     3255.01     3071.78    142.51 o 
   4   6   5      566.31      564.10     30.54 o 
   5   6   5      378.91      389.27     39.48 o 
   6   6   5      140.19       85.82     28.74 o 
   7   6   5      851.61      739.04     91.52 o 
  -9   7   5      833.02      826.12     60.59 o 
  -8   7   5      125.06      111.50     27.40 o 
  -7   7   5      188.83      209.07     27.91 o 
  -6   7   5      226.66      192.56     25.01 o 
  -5   7   5     6579.81     6345.56    272.80 o 
  -4   7   5       94.40       80.32      9.82 o 
  -3   7   5      200.76      222.55     13.03 o 
  -2   7   5      159.04      170.75     10.85 o 
  -1   7   5      678.80      660.70     26.59 o 
   0   7   5       81.98       85.00      9.89 o 
   1   7   5     2800.20     2690.58     93.01 o 
   2   7   5      370.19      352.90     23.44 o 
   3   7   5     8454.41     7998.78    335.01 o 
   4   7   5      180.69      155.26     18.20 o 
   5   7   5      719.76      576.60     66.90 o 
   6   7   5       75.76       57.85     28.44 o 
   7   7   5      566.16      531.93     85.99 o 
  -9   8   5      201.07      177.41     33.60 o 
  -8   8   5      495.85      491.45     42.47 o 
  -7   8   5      196.44      154.75     26.18 o 
  -6   8   5      310.68      251.96     28.34 o 
  -5   8   5      466.91      442.47     33.95 o 
  -4   8   5      812.79      771.57     29.61 o 
  -3   8   5     9141.57     8995.37    250.42 o 
  -2   8   5      498.86      467.92     19.21 o 
  -1   8   5     1790.77     1867.25     58.73 o 
   0   8   5     1552.92     1561.36     53.90 o 
   1   8   5    12863.65    12450.92    347.81 o 
   2   8   5     1268.59     1282.14     42.96 o 
   3   8   5      654.06      651.00     28.91 o 
   4   8   5      689.44      649.73     34.70 o 
   5   8   5      108.44       98.80     28.82 o 
   6   8   5      402.58      360.65     40.99 o 
  -9   9   5      698.60      712.88     56.15 o 
  -8   9   5      143.87      131.52     30.54 o 
  -7   9   5      252.64      219.60     29.90 o 
  -6   9   5      473.26      451.62     70.66 o 
  -5   9   5     2529.82     2393.13    107.51 o 
  -4   9   5      627.49      624.09     24.14 o 
  -3   9   5      193.97      208.94     13.23 o 
  -2   9   5     2437.29     2539.36     78.19 o 
  -1   9   5      255.76      240.05     13.81 o 
   0   9   5      869.82      887.19     36.79 o 
   1   9   5      870.02      827.06     32.52 o 
   2   9   5      572.43      564.87     24.62 o 
   3   9   5     2444.72     2363.81     81.43 o 
   4   9   5      614.84      617.54     32.43 o 
   5   9   5      142.07      126.15     29.21 o 
   6   9   5      689.26      704.33     56.00 o 
  -8  10   5      545.07      527.53     47.42 o 
  -7  10   5      189.75      187.62     29.08 o 
  -6  10   5     1070.42     1054.45     57.17 o 
  -5  10   5      548.01      548.49     38.82 o 
  -4  10   5     2369.63     2278.30     66.64 o 
  -3  10   5     1837.01     1804.72     56.26 o 
  -2  10   5     3608.61     3590.76    103.46 o 
  -1  10   5     5819.70     5775.92    214.75 o 
   0  10   5     7358.16     7253.00    232.72 o 
   1  10   5      996.90      968.98     35.53 o 
   2  10   5     2714.57     2656.99    100.07 o 
   3  10   5      537.36      517.63     55.84 o 
   4  10   5     2967.32     2941.11    103.70 o 
   5  10   5      235.88      241.03     37.32 o 
   6  10   5      757.93      755.49     59.43 o 
  -8  11   5      501.68      523.52     46.42 o 
  -7  11   5      481.08      565.25     45.04 o 
  -6  11   5      862.64      870.99     50.83 o 
  -5  11   5      789.51      802.27     45.56 o 
  -4  11   5     1064.26     1025.49     36.40 o 
  -3  11   5     1311.62     1340.95     42.00 o 
  -2  11   5     5838.67     5851.55    158.88 o 
  -1  11   5      147.38      155.40     13.57 o 
   0  11   5     2251.97     2231.90     75.04 o 
   1  11   5     1095.07     1004.69     44.37 o 
   2  11   5     1415.08     1358.82     54.45 o 
   3  11   5       19.32       13.49     14.82 o 
   4  11   5      181.94      192.51     20.65 o 
   5  11   5       67.87      116.08     30.07 o 
   6  11   5      326.41      288.24     43.33 o 
  -8  12   5      228.68      212.58     33.86 o 
  -7  12   5       70.91       60.66     25.10 o 
  -6  12   5     3511.85     3252.40    148.22 o 
  -5  12   5       22.96       40.85     19.68 o 
  -4  12   5      794.49      817.01     31.56 o 
  -3  12   5      911.63      880.26     30.29 o 
  -2  12   5     5729.08     5795.84    157.94 o 
  -1  12   5      875.21      848.99     36.49 o 
   0  12   5     8557.50     8355.30    309.73 o 
   1  12   5     1145.65     1165.00     50.44 o 
   2  12   5     1040.91     1010.64     41.90 o 
   3  12   5      352.09      358.08     24.83 o 
   4  12   5     5989.88     5896.93    194.13 o 
   5  12   5       41.41       -8.81     28.45 o 
   6  12   5      219.74      185.09     40.66 o 
  -8  13   5      243.88      230.81     38.48 o 
  -7  13   5       32.80       33.59     25.01 o 
  -6  13   5     1474.77     1477.37     77.33 o 
  -5  13   5      182.70      168.94     24.91 o 
  -4  13   5      101.41      128.63     13.68 o 
  -3  13   5      297.90      306.43     17.08 o 
  -2  13   5     9120.99     9002.01    265.71 o 
  -1  13   5     1045.11     1098.90     43.59 o 
   0  13   5     4780.20     4551.54    184.23 o 
   1  13   5      172.46      172.38     18.29 o 
   2  13   5      734.73      751.88     37.51 o 
   3  13   5       97.47       74.57     18.06 o 
   4  13   5      770.13      760.11     39.29 o 
   5  13   5       31.49        8.65     29.02 o 
   6  13   5      417.82      405.47     48.29 o 
  -8  14   5      371.37      436.60     43.73 o 
  -7  14   5      292.12      275.90     36.28 o 
  -6  14   5     2222.59     2245.76    104.73 o 
  -5  14   5      890.82      866.23     51.78 o 
  -4  14   5     1148.51     1119.38     38.73 o 
  -3  14   5      398.03      408.67     21.37 o 
  -2  14   5     3727.94     3709.92    121.40 o 
   0  14   5     5659.89     5450.91    210.83 o 
   1  14   5       91.23      106.95     23.26 o 
   2  14   5      325.91      343.45     24.47 o 
   3  14   5      565.05      586.69     35.43 o 
   4  14   5     4086.11     4101.78    138.24 o 
   5  14   5      438.55      452.23     45.58 o 
   6  14   5      202.93      217.57     40.23 o 
  -8  15   5      249.36      284.15     39.05 o 
  -7  15   5      310.23      331.11     38.60 o 
  -6  15   5      509.32      533.22     43.84 o 
  -5  15   5      735.81      734.25     46.93 o 
  -4  15   5      173.63      174.46     16.31 o 
  -3  15   5      202.56      220.22     18.92 o 
  -2  15   5     4017.18     3996.10    160.56 o 
  -1  15   5        7.40       20.58     15.43 o 
   0  15   5     2624.65     2662.81    118.47 o 
   1  15   5        0.96       -6.91     13.95 o 
   2  15   5      363.68      383.81     27.06 o 
   3  15   5      475.92      479.61     37.22 o 
   4  15   5      303.87      347.43     27.61 o 
   5  15   5      131.66      128.35     33.80 o 
   6  15   5      387.64      366.59     68.91 o 
  -8  16   5      181.22      214.02     49.19 o 
  -7  16   5      144.79      132.11     41.43 o 
  -6  16   5      123.43      133.85     28.13 o 
  -5  16   5      634.81      603.09     44.12 o 
  -4  16   5      153.75      155.14     16.76 o 
  -3  16   5     4326.95     4351.02    144.91 o 
  -2  16   5      666.77      644.56     40.39 o 
  -1  16   5     2199.27     2248.14    104.79 o 
   0  16   5      491.39      468.54     35.10 o 
   1  16   5     4280.60     4243.33    144.90 o 
   2  16   5      736.07      785.00     39.54 o 
   3  16   5     2032.85     1982.89     77.09 o 
   4  16   5      961.56      994.21     54.32 o 
   5  16   5      387.53      384.89     56.68 o 
  -7  17   5      193.15      196.66     34.77 o 
  -6  17   5      171.75      218.86     30.70 o 
  -5  17   5      877.82      908.83     57.30 o 
  -4  17   5      409.41      410.80     23.63 o 
  -3  17   5      304.95      307.16     28.08 o 
  -2  17   5      952.12      957.72     52.11 o 
  -1  17   5      243.57      230.40     26.53 o 
   0  17   5      412.02      408.88     38.33 o 
   1  17   5      908.02      926.01     44.62 o 
   2  17   5      468.87      437.93     28.68 o 
   3  17   5      994.13      974.23     47.25 o 
   4  17   5      186.71      216.98     25.42 o 
   5  17   5      243.26      249.59     41.38 o 
  -7  18   5      138.18      149.02     34.86 o 
  -6  18   5      654.26      615.91     50.66 o 
  -5  18   5      142.28      185.85     46.91 o 
  -4  18   5      394.46      383.12     32.69 o 
  -3  18   5     3628.14     3764.07    146.25 o 
  -2  18   5      306.23      296.39     28.64 o 
  -1  18   5      609.49      686.02     42.34 o 
   0  18   5      302.99      296.09     30.24 o 
   1  18   5     6202.84     6281.55    198.13 o 
   2  18   5       10.21       11.67     17.89 o 
   3  18   5     1432.72     1438.87     61.32 o 
   4  18   5      333.97      352.22     30.29 o 
   5  18   5      374.90      365.04     45.88 o 
  -7  19   5       52.98       56.17     32.81 o 
  -6  19   5      147.97      140.62     31.65 o 
  -4  19   5       66.04       66.66     23.59 o 
  -3  19   5      238.60      232.13     28.71 o 
  -2  19   5      308.65      319.36     32.70 o 
  -1  19   5      303.53      299.82     31.34 o 
   0  19   5      865.11      786.25     49.75 o 
   1  19   5      536.74      560.70     52.71 o 
   2  19   5       81.24       58.39     19.47 o 
   3  19   5     2586.27     2600.17     96.78 o 
   4  19   5      112.42      123.40     23.72 o 
   5  19   5      434.83      445.20     51.22 o 
  -7  20   5      140.34      122.87     35.71 o 
  -6  20   5      298.79      312.87     55.00 o 
  -4  20   5      178.09      208.78     30.69 o 
  -3  20   5     2970.69     2977.52    125.85 o 
  -2  20   5      785.62      787.47     52.26 o 
  -1  20   5      130.43      168.95     28.65 o 
   0  20   5      638.80      647.81     48.82 o 
   1  20   5     6155.80     6199.21    246.91 o 
   2  20   5      855.79      815.82     44.58 o 
   3  20   5       56.30       52.81     23.33 o 
   4  20   5      393.10      410.13     42.01 o 
  -4  21   5      258.29      290.54     34.94 o 
  -3  21   5      179.95      192.24     30.54 o 
  -2  21   5       16.10       21.26     24.20 o 
  -1  21   5       24.20       44.52     23.75 o 
   0  21   5      311.84      278.82     33.27 o 
   1  21   5      308.52      318.17     60.06 o 
   2  21   5       65.58       78.41     22.23 o 
   3  21   5     1122.80     1150.55     54.41 o 
   4  21   5       11.42        1.73     40.87 o 
  -4  22   5     1590.58     1620.86     79.24 o 
  -3  22   5     1238.62     1151.74     69.32 o 
  -2  22   5      790.40      736.92     63.27 o 
  -1  22   5     1823.31     1851.29     89.78 o 
   0  22   5     1728.59     1724.32    102.47 o 
   1  22   5     1456.38     1442.25     78.51 o 
   2  22   5     1014.25      970.55     49.79 o 
   3  22   5      126.35      148.74     25.95 o 
   4  22   5      524.55      546.28     72.14 o 
  -4  23   5      680.17      644.33     49.80 o 
  -3  23   5      218.66      245.13     34.09 o 
  -2  23   5      947.30      913.52     61.78 o 
  -1  23   5      192.30      188.29     41.21 o 
   0  23   5      470.15      418.40     41.17 o 
   1  23   5      309.64      360.10     61.93 o 
   2  23   5      236.70      216.68     36.75 o 
   3  23   5      336.39      334.11     33.00 o 
  -4  24   5      506.53      538.07     47.52 o 
  -3  24   5      434.19      462.73     45.96 o 
  -2  24   5     1076.46     1068.98    144.37 o 
  -1  24   5      117.11       98.20     31.27 o 
   0  24   5     1679.40     1674.14     87.37 o 
   1  24   5      123.75      137.61     32.41 o 
   2  24   5      183.47      184.96     35.67 o 
   3  24   5       60.16       79.16     32.02 o 
  -4  25   5      219.77      239.17     44.06 o 
  -3  25   5       49.48       60.58     31.04 o 
  -2  25   5      989.49      964.45     63.38 o 
  -1  25   5       79.73       59.27     30.63 o 
   0  25   5      501.16      529.27     49.34 o 
   1  25   5       53.85       52.57     30.64 o 
   2  25   5       36.84       24.85     38.64 o 
  -4  26   5        1.35      -29.88     29.88 o 
  -3  26   5      302.53      358.19     44.12 o 
  -2  26   5      443.67      350.83     44.08 o 
  -1  26   5      111.79      137.75     34.05 o 
   0  26   5      619.14      612.29     80.27 o 
   1  26   5      820.54      790.71    111.09 o 
  -3  27   5       88.67      116.23     36.35 o 
  -2  27   5      685.32      652.38     56.07 o 
  -1  27   5       45.19       19.23     31.97 o 
   0  27   5      474.69      450.23     48.13 o 
  -3 -26   6      294.69      296.29     61.42 o 
  -2 -26   6       30.22       31.15     35.04 o 
  -1 -26   6      148.77      228.18     39.76 o 
   0 -26   6     2498.52     2371.00    167.35 o 
  -4 -25   6       99.03       97.06     36.36 o 
  -3 -25   6       46.23       51.87     35.51 o 
  -2 -25   6       23.22       22.38     33.98 o 
  -1 -25   6      289.16      300.92     41.72 o 
   0 -25   6       19.58        8.95     29.97 o 
   1 -25   6       20.54       11.90     31.82 o 
  -4 -24   6     1457.04     1538.52     86.82 o 
  -3 -24   6      126.24       94.13     35.65 o 
  -2 -24   6      275.20      269.12     42.58 o 
  -1 -24   6       65.79       89.21     34.17 o 
   0 -24   6     1654.93     1536.55     84.04 o 
   1 -24   6       17.97        1.48     37.75 o 
   2 -24   6      298.18      285.28     65.56 o 
  -5 -23   6      144.44      128.06     45.82 o 
  -4 -23   6       84.11      124.00     35.41 o 
  -3 -23   6      703.19      745.75     61.36 o 
  -2 -23   6       67.37       92.10     32.80 o 
  -1 -23   6      432.33      451.98     45.16 o 
   0 -23   6       44.34       25.62     30.07 o 
   1 -23   6      677.88      655.24     54.21 o 
   2 -23   6      566.64      578.10     42.66 o 
  -5 -22   6       72.70       54.11     32.12 o 
  -4 -22   6      612.43      524.12     48.36 o 
  -3 -22   6      487.94      475.62     48.91 o 
  -2 -22   6     1194.68     1274.22    112.74 o 
  -1 -22   6      189.09      158.98     34.46 o 
   0 -22   6      227.63      250.81     70.66 o 
   1 -22   6      540.18      588.51     40.65 o 
   2 -22   6     1004.93     1063.21     57.33 o 
   3 -22   6      915.65      962.10     94.17 o 
  -6 -21   6        4.61       29.19     32.09 o 
  -5 -21   6       23.41       15.78     39.48 o 
  -4 -21   6        9.99      -12.15     27.62 o 
  -3 -21   6     1243.63     1237.13     75.53 o 
  -2 -21   6      263.47      277.79     39.80 o 
  -1 -21   6     1739.79     1885.44     96.70 o 
   0 -21   6      322.86      311.65     31.16 o 
   1 -21   6      348.41      373.00     33.61 o 
   2 -21   6      278.61      276.90     30.58 o 
   3 -21   6     1015.63     1039.86     81.53 o 
  -6 -20   6      306.08      327.29     41.87 o 
  -5 -20   6      187.64      129.91     31.93 o 
  -4 -20   6      165.04      137.52     51.79 o 
  -3 -20   6     2118.41     1965.99    105.18 o 
  -2 -20   6      737.00      804.52     58.34 o 
  -1 -20   6     1609.75     1610.11    124.77 o 
   0 -20   6      530.90      570.24     39.31 o 
   1 -20   6      108.09      121.50     24.88 o 
   2 -20   6      324.38      305.74     40.90 o 
   3 -20   6     1942.71     1971.45    107.86 o 
  -7 -19   6      167.71      181.74     37.01 o 
  -6 -19   6       31.05       31.64     28.34 o 
  -5 -19   6      230.24      227.50     34.15 o 
  -4 -19   6      200.10      212.04     34.07 o 
  -3 -19   6     1205.87     1105.31     69.53 o 
  -2 -19   6       24.47       36.28     27.11 o 
  -1 -19   6     3645.34     3728.56    179.33 o 
   0 -19   6      186.14      204.85     27.24 o 
   1 -19   6      159.92      170.19     26.83 o 
   2 -19   6      363.41      332.99     41.18 o 
   3 -19   6      709.60      729.89     59.21 o 
   4 -19   6        7.11       17.02     33.98 o 
  -7 -18   6     1607.12     1700.13     91.05 o 
  -6 -18   6       65.79      103.76     30.85 o 
  -5 -18   6      533.24      532.89     43.85 o 
  -4 -18   6      578.45      526.67     43.38 o 
  -3 -18   6     2815.40     2580.39    127.26 o 
  -2 -18   6      252.29      269.43     27.55 o 
  -1 -18   6     3552.02     3620.10    128.78 o 
   0 -18   6     1199.67     1243.72     56.56 o 
   1 -18   6     1135.01     1101.28     53.72 o 
   2 -18   6      182.15      122.35     35.51 o 
   3 -18   6     1831.06     1923.46    133.07 o 
   4 -18   6       75.44       48.29     35.56 o 
  -7 -17   6      163.36      147.05     33.52 o 
  -6 -17   6      757.09      791.74     54.49 o 
  -5 -17   6      109.60      129.62     28.66 o 
  -4 -17   6      463.92      454.97     40.68 o 
  -3 -17   6      715.04      652.71     37.76 o 
  -2 -17   6       72.06       74.51     21.79 o 
  -1 -17   6     2891.78     2850.05    172.86 o 
   0 -17   6       95.35      129.71     22.35 o 
   1 -17   6      783.92      789.22     51.99 o 
   2 -17   6      308.95      335.02     37.22 o 
   3 -17   6      871.14      938.87     64.77 o 
   4 -17   6      173.29      192.61     36.56 o 
  -7 -16   6      358.60      398.09     39.52 o 
  -6 -16   6      163.25      193.97     30.79 o 
  -5 -16   6     1008.66     1116.07     65.62 o 
  -4 -16   6     1087.55     1134.52     65.78 o 
  -3 -16   6      662.30      606.80     38.14 o 
  -2 -16   6     1579.21     1613.23     67.05 o 
  -1 -16   6     1746.03     1734.24     70.82 o 
   0 -16   6     1084.08     1120.98     53.80 o 
   1 -16   6      578.67      609.99     36.90 o 
   2 -16   6     1167.28     1148.81     68.42 o 
   3 -16   6     1293.08     1225.77     75.90 o 
   4 -16   6       53.04       35.88     30.45 o 
   5 -16   6      454.37      467.54     63.71 o 
  -8 -15   6      168.34      154.28     49.36 o 
  -7 -15   6       28.84       41.54     39.65 o 
  -6 -15   6     1956.39     1993.06    105.34 o 
  -5 -15   6      275.47      303.91     31.52 o 
  -4 -15   6      781.32      807.81     63.37 o 
  -3 -15   6       45.75       48.03     18.50 o 
  -2 -15   6      665.96      573.34     36.30 o 
  -1 -15   6      131.41      138.47     22.62 o 
   0 -15   6      203.46      218.08     25.20 o 
   1 -15   6     1562.67     1606.69     67.13 o 
   2 -15   6     2555.65     2536.43    177.46 o 
   3 -15   6      309.52      304.01     37.25 o 
   4 -15   6      501.19      449.49     44.22 o 
   5 -15   6      410.57      360.44     57.79 o 
  -8 -14   6       81.74      102.86     47.58 o 
  -7 -14   6      192.09      239.50     45.29 o 
  -6 -14   6      211.53      214.84     38.31 o 
  -5 -14   6      180.02      169.68     22.23 o 
  -4 -14   6     5797.13     5877.10    218.22 o 
  -3 -14   6      237.50      256.72     23.45 o 
  -2 -14   6      547.64      517.36     35.06 o 
  -1 -14   6     3160.46     3061.40    139.87 o 
   0 -14   6    11779.66    11928.32    389.84 o 
   1 -14   6     2112.87     2153.51     87.20 o 
   2 -14   6       85.92       53.90     26.05 o 
   3 -14   6      390.92      357.88     51.04 o 
   4 -14   6      921.84      939.17     76.58 o 
   5 -14   6      109.76       97.72     43.72 o 
  -8 -13   6      138.96       97.50     46.57 o 
  -7 -13   6      230.99      253.18     50.20 o 
  -6 -13   6     1440.38     1549.51     63.85 o 
  -5 -13   6      173.49      155.24     20.79 o 
  -4 -13   6      612.35      606.11     40.89 o 
  -3 -13   6       86.02       82.80     17.89 o 
  -2 -13   6      138.63      129.88     19.75 o 
  -1 -13   6      179.16      174.22     30.75 o 
   0 -13   6       58.93       47.64     18.62 o 
   1 -13   6       36.35       43.82     18.59 o 
   2 -13   6     4106.08     3951.96    173.49 o 
   3 -13   6      258.49      222.09     31.08 o 
   4 -13   6      163.24      151.94     39.06 o 
   5 -13   6      223.14      285.45     50.31 o 
  -8 -12   6      247.87      278.58     51.54 o 
  -7 -12   6      203.54      247.65     49.03 o 
  -6 -12   6      275.88      287.81     24.91 o 
  -5 -12   6      164.04      170.26     20.56 o 
  -4 -12   6     7739.17     7714.33    294.36 o 
  -3 -12   6      484.97      448.88     28.40 o 
  -2 -12   6      346.15      315.00     24.96 o 
  -1 -12   6      604.38      591.18     74.96 o 
   0 -12   6     5939.93     5772.49    196.41 o 
   1 -12   6       30.97       34.57     17.53 o 
   2 -12   6      486.18      510.56     40.71 o 
   3 -12   6      355.89      327.77     36.16 o 
   4 -12   6      641.97      680.94     52.64 o 
   5 -12   6      179.40      221.68     47.52 o 
  -8 -11   6      267.28      269.48     52.66 o 
  -7 -11   6       21.67        1.18     24.41 o 
  -6 -11   6     2142.54     2124.77     79.42 o 
  -5 -11   6       48.88       36.97     16.08 o 
  -4 -11   6      347.79      369.34     25.54 o 
  -3 -11   6     1568.32     1610.22    106.72 o 
  -2 -11   6      711.58      664.25     43.93 o 
  -1 -11   6      397.31      362.45     24.82 o 
   0 -11   6      156.23      171.78     21.32 o 
   1 -11   6      741.43      710.00     44.41 o 
   2 -11   6     3859.79     3783.91    170.81 o 
   3 -11   6      605.42      541.26     44.77 o 
   4 -11   6      591.46      576.48     50.81 o 
   5 -11   6       73.97       65.28     38.42 o 
  -8 -10   6      264.94      318.40     52.88 o 
  -7 -10   6      377.44      386.14     38.17 o 
  -6 -10   6      751.12      773.20     50.39 o 
  -5 -10   6     1666.06     1630.07     61.85 o 
  -4 -10   6     3968.77     3998.20    139.30 o 
  -3 -10   6      607.82      568.62     38.00 o 
  -2 -10   6     2481.12     2406.19     93.59 o 
  -1 -10   6      981.10      996.60     42.44 o 
   0 -10   6     5459.98     5331.15    202.36 o 
   1 -10   6      556.82      501.73     38.31 o 
   2 -10   6     1190.74     1132.75     64.41 o 
   3 -10   6      968.68      835.27     85.32 o 
   4 -10   6      325.25      338.11     35.54 o 
   5 -10   6     1343.47     1341.15    102.35 o 
   6 -10   6      424.88      424.16     63.49 o 
  -8  -9   6       48.42       90.26     30.90 o 
  -7  -9   6       74.62       68.94     27.46 o 
  -6  -9   6      439.98      439.88     38.04 o 
  -5  -9   6      358.83      360.35     25.14 o 
  -4  -9   6      734.77      715.11     33.37 o 
  -3  -9   6     2938.15     2958.35    103.78 o 
  -2  -9   6      415.77      398.67     30.53 o 
  -1  -9   6     2230.31     2244.21     86.32 o 
   0  -9   6      231.88      248.73     23.51 o 
   1  -9   6      552.05      545.54     31.97 o 
   2  -9   6     2339.72     2072.52     92.74 o 
   3  -9   6     1853.67     1694.46     80.13 o 
   4  -9   6     1139.49     1147.86     50.01 o 
   5  -9   6      422.97      421.13     38.71 o 
   6  -9   6      554.50      561.08     47.40 o 
  -9  -8   6       34.86       43.39     44.28 o 
  -8  -8   6       87.46       74.92     43.25 o 
  -7  -8   6     2600.34     2680.91    124.80 o 
  -6  -8   6      147.35      167.45     26.63 o 
  -5  -8   6      632.59      661.26     45.06 o 
  -4  -8   6     1540.68     1462.94     57.83 o 
  -3  -8   6     5549.25     5621.14    183.15 o 
  -2  -8   6     3388.68     3535.40    133.53 o 
  -1  -8   6     3659.15     3714.03    107.32 o 
   0  -8   6      577.95      600.06     28.20 o 
   1  -8   6      281.57      273.73     18.30 o 
   2  -8   6     2511.89     2277.28    201.38 o 
   3  -8   6     2349.16     2383.23    112.26 o 
   4  -8   6       76.35       85.25     19.23 o 
   5  -8   6      996.13      984.60     56.46 o 
   6  -8   6      140.44      122.18     30.70 o 
  -9  -7   6      647.11      757.82     56.90 o 
  -8  -7   6      100.08       83.55     29.05 o 
  -7  -7   6      206.88      235.67     32.67 o 
  -6  -7   6      176.72      205.58     31.72 o 
  -5  -7   6      261.08      269.83     26.63 o 
  -4  -7   6      707.93      696.60     32.69 o 
  -3  -7   6     2254.13     2170.08     76.81 o 
  -2  -7   6      502.50      533.89     23.75 o 
  -1  -7   6    14787.02    14702.87    400.61 o 
   0  -7   6      332.16      311.11     19.16 o 
   1  -7   6      110.08      112.78     14.10 o 
   2  -7   6      612.22      577.52     33.01 o 
   3  -7   6     1897.32     1790.22     76.13 o 
   4  -7   6      220.67      221.37     22.24 o 
   5  -7   6      607.07      616.65     47.88 o 
   6  -7   6      139.25      142.07     31.16 o 
  -9  -6   6       82.94       67.65     32.56 o 
  -8  -6   6       32.57       12.42     30.77 o 
  -7  -6   6     4425.88     4507.78    194.46 o 
  -6  -6   6        2.20        1.39     19.14 o 
  -5  -6   6      270.20      303.11     28.28 o 
  -4  -6   6      115.50      120.95     20.03 o 
  -3  -6   6     9394.58     9236.27    256.70 o 
  -2  -6   6      330.25      344.76     18.30 o 
  -1  -6   6     7326.81     7163.46    200.31 o 
   0  -6   6      149.93      147.33     14.34 o 
   1  -6   6      415.11      420.54     21.84 o 
   2  -6   6      416.10      371.33     24.83 o 
   3  -6   6     4748.45     4986.86    141.82 o 
   4  -6   6       97.06      113.31     18.57 o 
   5  -6   6      398.96      396.46     35.98 o 
   6  -6   6      153.70      145.87     30.85 o 
  -9  -5   6      213.37      236.30     37.97 o 
  -8  -5   6      223.74      249.42     34.08 o 
  -7  -5   6      230.25      239.11     31.44 o 
  -6  -5   6      687.28      663.26     87.95 o 
  -5  -5   6      854.68      830.07     51.35 o 
  -4  -5   6      322.77      313.83     21.77 o 
  -3  -5   6     3215.59     3179.21    102.64 o 
  -2  -5   6      273.70      307.26     16.24 o 
  -1  -5   6     9911.15     9677.47    285.82 o 
   0  -5   6      251.82      275.33     16.69 o 
   1  -5   6     2232.41     2177.30     71.90 o 
   2  -5   6      511.09      481.23     22.11 o 
   3  -5   6     2527.76     2618.23     77.63 o 
   4  -5   6     1158.84     1160.32     38.59 o 
   5  -5   6     1108.14     1114.97     61.39 o 
   6  -5   6      394.25      426.95     39.65 o 
  -9  -4   6      476.05      454.03     46.45 o 
  -8  -4   6      184.31      172.87     33.03 o 
  -7  -4   6     1667.47     1744.28     85.40 o 
  -6  -4   6      783.01      774.02     49.81 o 
  -5  -4   6      476.35      474.74     39.25 o 
  -4  -4   6      992.16      972.78     40.17 o 
  -3  -4   6     3704.72     3563.67    125.28 o 
  -2  -4   6     4551.76     4506.29    149.07 o 
  -1  -4   6     8429.95     8151.98    230.51 o 
   0  -4   6     2293.20     2287.47     67.76 o 
   1  -4   6     3720.07     3590.56    103.88 o 
   2  -4   6     3066.23     2996.34     92.06 o 
   3  -4   6     2387.01     2429.12     69.25 o 
   4  -4   6       95.77       99.01     13.84 o 
   5  -4   6      348.40      345.61     43.92 o 
   6  -4   6       75.36       50.20     40.87 o 
  -9  -3   6      148.60      156.37     35.03 o 
  -8  -3   6      595.16      674.82     56.03 o 
  -7  -3   6      301.41      291.52     32.23 o 
  -6  -3   6      932.50      895.82     54.12 o 
  -5  -3   6      411.72      406.00     23.55 o 
  -4  -3   6      407.28      390.01     23.50 o 
  -3  -3   6     2008.41     1990.50     70.90 o 
  -2  -3   6     1070.50     1087.93     43.42 o 
  -1  -3   6     3752.08     3591.18    136.44 o 
   0  -3   6     1498.86     1546.89     48.66 o 
   1  -3   6     2625.14     2509.08     78.44 o 
   2  -3   6     4328.36     4219.07    138.13 o 
   3  -3   6      644.84      656.15     25.96 o 
   4  -3   6     1740.64     1746.06     64.33 o 
   5  -3   6      597.65      640.93     46.77 o 
   6  -3   6      864.17      941.90     86.38 o 
  -9  -2   6      240.44      207.68     36.84 o 
  -8  -2   6      197.43      244.00     35.56 o 
  -7  -2   6      528.91      537.29     96.52 o 
  -6  -2   6      352.17      348.64     39.70 o 
  -5  -2   6     1694.05     1691.57     63.27 o 
  -4  -2   6     8639.68     8510.10    281.46 o 
  -3  -2   6      884.07      845.91     37.05 o 
  -2  -2   6     3008.51     2895.72     97.13 o 
  -1  -2   6     2011.07     1923.73     68.92 o 
   0  -2   6    11382.37    11699.39    318.59 o 
   1  -2   6     1290.00     1210.90     58.27 o 
   2  -2   6     1085.44     1049.45     41.81 o 
   3  -2   6      549.70      567.98     25.73 o 
   4  -2   6     1161.49     1256.03     50.44 o 
   5  -2   6     1155.33     1197.94     67.13 o 
   6  -2   6      600.14      575.70     63.15 o 
  -9  -1   6       84.30       45.57     44.45 o 
  -8  -1   6      306.49      323.87     36.86 o 
  -7  -1   6      316.72      344.66     34.66 o 
  -6  -1   6     2950.22     2944.52    129.39 o 
  -5  -1   6       74.27       93.04     14.13 o 
  -4  -1   6     1287.93     1273.07     46.99 o 
  -3  -1   6      169.62      146.48     13.78 o 
  -2  -1   6       44.76       45.31     12.97 o 
  -1  -1   6        1.80        2.22      9.42 o 
   0  -1   6      220.66      227.53     13.43 o 
   1  -1   6      425.39      428.93     29.68 o 
   2  -1   6     5976.12     6008.54    208.81 o 
   3  -1   6      175.94      186.73     17.35 o 
   4  -1   6      269.76      282.68     27.58 o 
   5  -1   6      376.83      403.18     35.76 o 
   6  -1   6     2514.99     2593.28    130.05 o 
  -9   0   6      147.89      138.84     33.70 o 
  -8   0   6       69.68       76.19     26.75 o 
  -7   0   6      145.91      108.30     24.24 o 
  -6   0   6      256.77      262.26     27.62 o 
  -5   0   6       62.58       57.95     12.40 o 
  -4   0   6     5849.59     5769.54    188.71 o 
  -3   0   6     1304.38     1341.48     50.43 o 
  -2   0   6        0.99        8.91      9.54 o 
  -1   0   6       27.27       19.99      9.78 o 
   0   0   6    18184.71    17936.08    571.19 o 
   1   0   6      231.61      232.52     14.84 o 
   2   0   6       13.69       12.71      9.82 o 
   3   0   6      191.43      186.03     17.87 o 
   4   0   6      640.29      690.27     36.07 o 
   5   0   6      216.62      264.40     32.35 o 
   6   0   6      163.47      158.40     44.81 o 
  -9   1   6       73.51       36.43     28.46 o 
  -8   1   6      394.89      414.48     39.58 o 
  -7   1   6      284.50      275.74     31.79 o 
  -6   1   6     2840.72     2876.24    128.91 o 
  -5   1   6       67.47       74.08     12.78 o 
  -4   1   6     1134.35     1107.05     45.61 o 
  -2   1   6       54.39       66.69     10.78 o 
  -1   1   6        9.69       10.25      9.51 o 
   0   1   6      135.10      126.31     14.53 o 
   1   1   6      417.84      418.54     20.09 o 
   2   1   6     6659.36     6727.39    164.34 o 
   3   1   6      152.11      148.37     17.04 o 
   4   1   6      315.34      328.65     24.47 o 
   5   1   6      294.37      300.63     33.50 o 
   6   1   6     2460.01     2529.91    121.17 o 
  -9   2   6      272.41      274.32     38.51 o 
  -8   2   6      229.34      213.82     31.92 o 
  -7   2   6      513.88      529.59     43.30 o 
  -6   2   6      400.97      419.81     33.51 o 
  -5   2   6     1767.20     1730.21     62.92 o 
  -4   2   6     8904.15     8921.35    281.49 o 
  -3   2   6      964.12      957.06     37.26 o 
  -2   2   6     2853.91     2799.92     96.36 o 
  -1   2   6     1911.48     1931.81     67.92 o 
   0   2   6    11352.87    11148.91    367.21 o 
   1   2   6     1385.76     1324.70     41.75 o 
   2   2   6      930.77      963.32     36.19 o 
   3   2   6      410.60      427.36     27.74 o 
   4   2   6     1081.14     1134.02     50.36 o 
   5   2   6     1239.10     1211.56     68.37 o 
   6   2   6      502.22      502.71     45.25 o 
  -9   3   6      160.07      197.33     36.53 o 
  -8   3   6      559.94      585.66     85.99 o 
  -7   3   6      380.61      318.96     32.80 o 
  -6   3   6      972.96      968.33     54.11 o 
  -5   3   6      337.22      314.86     22.35 o 
  -4   3   6      370.24      372.04     22.77 o 
  -3   3   6     2039.21     1996.22     70.45 o 
  -2   3   6     1140.22     1131.53     42.57 o 
  -1   3   6     3822.30     3862.23    123.19 o 
   0   3   6     1471.36     1436.21     55.02 o 
   1   3   6     2693.89     2674.62     76.91 o 
   2   3   6     4127.24     4078.15    120.36 o 
   3   3   6      694.70      748.80     44.08 o 
   4   3   6     1578.76     1554.19     64.02 o 
   5   3   6      687.08      682.24     49.79 o 
   6   3   6      934.84      943.78     63.48 o 
  -9   4   6      450.04      449.44     44.62 o 
  -8   4   6      241.04      249.30     33.21 o 
  -7   4   6     1644.00     1585.67     83.37 o 
  -6   4   6      712.94      719.07     46.87 o 
  -5   4   6      654.05      687.02     30.76 o 
  -4   4   6      987.78      963.81     39.52 o 
  -3   4   6     4110.57     3936.31    125.01 o 
  -2   4   6     4587.24     4481.18    147.85 o 
  -1   4   6     8424.81     8344.25    264.99 o 
   0   4   6     2182.73     2084.99     76.21 o 
   1   4   6     3408.42     3351.37    143.15 o 
   2   4   6     3315.97     3337.47    109.17 o 
   3   4   6     2789.14     2874.58    113.71 o 
   4   4   6      126.10      141.77     27.56 o 
   5   4   6      432.18      489.43     64.44 o 
   6   4   6       68.01       66.55     29.01 o 
  -9   5   6      195.91      237.17     42.83 o 
  -8   5   6      205.24      178.11     31.33 o 
  -7   5   6      283.89      213.45     31.11 o 
  -6   5   6      689.46      642.27     42.84 o 
  -5   5   6      961.28      951.62     39.06 o 
  -4   5   6      472.44      444.81     25.57 o 
  -3   5   6     2802.87     2791.43    100.67 o 
  -2   5   6      329.49      335.48     19.87 o 
  -1   5   6    11038.71    11024.82    329.05 o 
   0   5   6      254.34      259.53     17.51 o 
   1   5   6     2712.00     2629.21    101.57 o 
   2   5   6      420.25      393.87     25.62 o 
   3   5   6     2387.22     2400.95     90.95 o 
   4   5   6     1229.62     1190.67     62.38 o 
   6   5   6      381.22      295.28     67.06 o 
  -9   6   6       88.29       82.19     31.55 o 
  -8   6   6       24.60       -0.22     23.44 o 
  -7   6   6     4431.36     4484.08    193.55 o 
  -6   6   6        0.29        3.33     21.58 o 
  -5   6   6      290.15      293.24     22.02 o 
  -4   6   6       65.53       47.72     10.56 o 
  -3   6   6     9420.15     9155.83    295.91 o 
  -2   6   6      328.26      334.20     20.80 o 
  -1   6   6     6976.36     6975.75    228.72 o 
   0   6   6      214.59      218.74     19.05 o 
   1   6   6      249.45      245.81     34.62 o 
   2   6   6      383.11      339.70     23.66 o 
   3   6   6     4869.21     4805.01    165.40 o 
   4   6   6      104.14      124.11     20.33 o 
   5   6   6      412.88      397.65     39.75 o 
   6   6   6      136.84       51.54     49.92 o 
  -9   7   6      602.44      628.17     53.53 o 
  -8   7   6      112.72       78.73     27.38 o 
  -7   7   6      214.66      186.99     28.41 o 
  -6   7   6      168.58      173.61     25.29 o 
  -5   7   6      169.54      171.68     17.45 o 
  -4   7   6      708.75      704.58     27.91 o 
  -3   7   6     2161.95     2126.09     64.63 o 
  -2   7   6      471.46      469.97     25.10 o 
  -1   7   6    14243.28    14051.51    459.21 o 
   0   7   6      342.15      334.90     24.76 o 
   1   7   6      131.79      127.21     16.69 o 
   2   7   6      781.59      810.17     35.13 o 
   3   7   6     1390.50     1354.91     49.76 o 
   4   7   6      278.61      287.04     23.69 o 
   5   7   6      793.10      819.70     56.84 o 
   6   7   6      148.19       58.30     50.59 o 
  -8   8   6      105.58       72.76     28.47 o 
  -7   8   6     2497.32     2500.38    119.31 o 
  -6   8   6      168.45      155.52     25.78 o 
  -5   8   6      746.38      768.14     34.47 o 
  -4   8   6     1571.21     1546.04     48.90 o 
  -3   8   6     5341.60     5379.36    154.31 o 
  -2   8   6     3158.96     3148.57     95.01 o 
  -1   8   6     3557.47     3420.12    146.51 o 
   0   8   6      588.09      589.75     34.51 o 
   1   8   6      159.26      161.04     28.59 o 
   2   8   6     2284.91     2259.75     70.27 o 
   3   8   6     2555.30     2529.81     89.14 o 
   4   8   6       84.50       64.22     19.40 o 
   5   8   6      777.88      847.51    111.90 o 
   6   8   6      147.63      161.77     56.84 o 
  -8   9   6       22.39        7.96     27.79 o 
  -7   9   6       63.61       53.72     25.74 o 
  -6   9   6      504.99      527.82     61.54 o 
  -5   9   6      430.02      420.49     25.40 o 
  -4   9   6      670.30      632.35     27.13 o 
  -3   9   6     3012.28     2957.48     86.66 o 
  -2   9   6      422.02      384.01     19.52 o 
  -1   9   6     2456.77     2464.20     81.26 o 
   0   9   6      257.48      281.58     18.98 o 
   1   9   6      397.60      417.73     25.27 o 
   2   9   6     2026.31     1862.61     71.48 o 
   3   9   6     1560.50     1532.35     62.66 o 
   4   9   6      984.16      982.45     49.97 o 
   5   9   6      565.57      585.00     48.74 o 
   6   9   6      609.07      624.92     53.30 o 
  -8  10   6      213.69      206.80     34.56 o 
  -7  10   6      370.22      386.12     37.29 o 
  -6  10   6      775.88      725.51     49.49 o 
  -5  10   6     1499.22     1470.40     58.91 o 
  -4  10   6     4099.44     4125.23    117.42 o 
  -3  10   6      629.07      598.70     25.44 o 
  -2  10   6     2822.15     2798.72     89.49 o 
  -1  10   6      712.01      710.06     34.74 o 
   0  10   6     5857.99     5777.12    180.19 o 
   1  10   6      506.60      509.13     33.13 o 
   2  10   6     1353.52     1265.70     50.60 o 
   3  10   6     1252.73     1189.12     47.82 o 
   4  10   6      289.68      301.94     25.33 o 
   5  10   6     1119.32     1208.68     84.90 o 
   6  10   6      481.26      461.12     50.36 o 
  -8  11   6      270.79      297.74     36.78 o 
  -7  11   6       50.49       56.86     25.65 o 
  -6  11   6     1963.37     1972.68     97.59 o 
  -5  11   6       69.19       80.24     15.17 o 
  -4  11   6      295.74      323.12     19.07 o 
  -3  11   6     1412.26     1452.41     48.66 o 
  -2  11   6      761.79      738.77     32.61 o 
  -1  11   6      199.66      196.15     17.49 o 
   0  11   6      142.26      147.41     15.16 o 
   1  11   6     1070.16     1046.86     47.20 o 
   2  11   6     4299.51     4128.86    135.77 o 
   3  11   6      592.43      592.55     34.46 o 
   4  11   6      598.25      615.23     35.71 o 
   5  11   6       55.18       68.00     33.79 o 
  -8  12   6      250.65      270.22     37.62 o 
  -7  12   6      256.01      282.71     34.89 o 
  -6  12   6      214.02      231.20     31.11 o 
  -5  12   6      217.47      214.52     19.43 o 
  -4  12   6     7434.25     7591.98    213.71 o 
  -3  12   6      348.13      356.94     20.23 o 
  -2  12   6      320.40      329.04     21.53 o 
  -1  12   6      582.06      570.00     28.82 o 
   0  12   6     5736.66     5665.35    224.90 o 
   1  12   6       48.96       40.30     17.26 o 
   2  12   6      423.80      393.64     27.62 o 
   3  12   6      391.98      403.97     28.31 o 
   4  12   6      689.03      705.92     39.41 o 
   5  12   6      238.73      252.63     41.10 o 
  -8  13   6      192.06      200.75     37.12 o 
  -7  13   6      248.01      322.18     35.69 o 
  -6  13   6     1493.48     1502.23     79.34 o 
  -5  13   6      184.55      190.11     19.40 o 
  -4  13   6      491.23      451.65     24.66 o 
  -3  13   6       73.79       49.06     14.03 o 
  -2  13   6      136.04      137.01     30.41 o 
  -1  13   6      171.57      198.52     22.45 o 
   0  13   6       50.20       25.53     24.07 o 
   1  13   6       20.44       24.30     17.98 o 
   2  13   6     4104.86     4025.80    136.62 o 
   3  13   6      201.11      215.07     22.76 o 
   4  13   6      182.36      178.44     23.12 o 
   5  13   6      218.21      246.53     44.62 o 
  -8  14   6      113.36      145.76     34.78 o 
  -7  14   6      202.21      166.84     32.04 o 
  -6  14   6      155.18      174.93     29.77 o 
  -5  14   6      368.99      329.22     30.69 o 
  -4  14   6     6188.79     6438.12    176.00 o 
  -3  14   6      195.12      184.04     18.71 o 
  -2  14   6      580.53      632.79     36.12 o 
  -1  14   6     3021.82     2995.94    126.41 o 
   0  14   6    11632.46    11575.16    451.84 o 
   1  14   6     2435.78     2356.90     98.94 o 
   2  14   6       67.28       61.37     17.96 o 
   3  14   6      349.88      355.74     27.04 o 
   4  14   6      808.08      882.74     45.82 o 
   5  14   6      139.56      111.29     36.19 o 
  -8  15   6      150.96      175.12     35.18 o 
  -7  15   6       45.48       60.71     26.93 o 
  -6  15   6     2123.00     2116.66     99.83 o 
  -5  15   6      223.33      238.00     30.02 o 
  -4  15   6      827.12      847.62     39.25 o 
  -3  15   6       43.95       36.42     15.11 o 
  -2  15   6      597.43      562.30     38.49 o 
  -1  15   6      237.05      237.97     24.79 o 
   0  15   6      190.61      177.40     24.03 o 
   1  15   6     1543.04     1527.28     74.55 o 
   2  15   6     2420.97     2403.43     89.87 o 
   3  15   6      362.67      339.92     28.53 o 
   4  15   6      494.16      506.76     64.19 o 
   5  15   6      399.15      351.15     47.84 o 
  -7  16   6      316.20      345.53     40.88 o 
  -6  16   6      121.93      101.98     27.30 o 
  -5  16   6     1163.49     1202.08     64.32 o 
  -4  16   6     1232.94     1264.87     51.07 o 
  -3  16   6      877.13      841.06     44.49 o 
  -2  16   6     1552.73     1553.23     75.33 o 
  -1  16   6     1695.27     1691.46     79.86 o 
   0  16   6     1085.26     1092.41     58.52 o 
   1  16   6      348.67      371.71     34.37 o 
   2  16   6     1141.98     1098.57     51.11 o 
   3  16   6     1341.49     1405.66     59.56 o 
   4  16   6       78.85       82.92     45.51 o 
   5  16   6      471.31      381.50     70.19 o 
  -7  17   6      198.13      195.03     35.64 o 
  -6  17   6      706.72      762.27     54.58 o 
  -5  17   6       88.50       82.31     36.13 o 
  -4  17   6      537.57      506.15     39.25 o 
  -3  17   6      566.64      556.17     46.01 o 
  -2  17   6       68.89       73.37     21.83 o 
  -1  17   6     3084.35     2976.44    124.18 o 
   0  17   6      123.90      112.14     23.99 o 
   1  17   6      781.31      768.99     48.01 o 
   2  17   6      321.29      338.48     27.81 o 
   3  17   6      830.54      909.26     46.76 o 
   4  17   6      172.60      208.56     52.94 o 
  -7  18   6     1584.53     1678.61     97.08 o 
  -6  18   6       80.99       88.51     41.54 o 
  -4  18   6      576.69      551.09     41.94 o 
  -3  18   6     2854.35     2975.78    121.56 o 
  -2  18   6      302.94      315.40     31.36 o 
  -1  18   6     3392.14     3412.89    148.22 o 
   0  18   6     1045.44     1094.10     61.58 o 
   1  18   6     1003.67     1036.27     59.25 o 
   2  18   6      220.63      258.38     26.19 o 
   3  18   6     1827.26     1898.58     76.17 o 
   4  18   6      110.22      147.25     53.27 o 
  -7  19   6      171.92      209.37     36.54 o 
  -4  19   6      206.91      189.63     27.92 o 
  -3  19   6     1209.92     1203.06     64.81 o 
  -2  19   6       22.30        8.20     22.41 o 
  -1  19   6     3629.19     3661.50    155.27 o 
   0  19   6      228.89      208.26     29.55 o 
   1  19   6      224.63      202.92     30.97 o 
   2  19   6      336.71      332.78     29.67 o 
   3  19   6      714.45      728.46     47.24 o 
   4  19   6        4.71        9.05     42.49 o 
  -4  20   6      149.82      177.56     30.80 o 
  -3  20   6     2244.74     2284.20    100.05 o 
  -2  20   6      714.29      759.64     51.82 o 
  -1  20   6     1537.65     1526.95     79.04 o 
   0  20   6      724.38      779.76     48.78 o 
   1  20   6       89.50       78.71     26.18 o 
   2  20   6      383.11      415.05     32.37 o 
   3  20   6     1983.47     2069.88     81.79 o 
  -4  21   6        8.12        9.58     25.13 o 
  -3  21   6     1210.93     1280.53     69.63 o 
  -2  21   6      283.51      249.44     34.13 o 
  -1  21   6     1738.54     1784.45    129.13 o 
   0  21   6      311.53      251.27     34.69 o 
   1  21   6      355.90      363.24     37.73 o 
   2  21   6      221.35      250.39     29.22 o 
   3  21   6      931.80     1001.00     52.16 o 
  -4  22   6      605.23      575.70     46.59 o 
  -3  22   6      467.88      533.25     44.14 o 
  -2  22   6     1240.11     1237.93     78.71 o 
  -1  22   6      244.17      272.67     34.02 o 
   0  22   6      126.39      115.75     31.29 o 
   1  22   6      540.03      512.85     44.87 o 
   2  22   6      881.87     1084.98     68.02 o 
   3  22   6     1017.13     1094.24     55.33 o 
  -4  23   6       30.22       38.19     30.83 o 
  -3  23   6      752.09      762.37     55.68 o 
  -2  23   6       75.80       87.72     49.39 o 
  -1  23   6      357.07      422.44     41.89 o 
   0  23   6       30.45       27.21     27.04 o 
   1  23   6      764.33      748.49     54.73 o 
   2  23   6      607.84      648.92     52.41 o 
  -4  24   6     1312.81     1274.79     80.21 o 
  -3  24   6      120.38      131.03     36.00 o 
  -2  24   6      284.62      289.35     39.76 o 
  -1  24   6       57.07      104.56     34.40 o 
   0  24   6     1506.91     1398.60     80.69 o 
   1  24   6       33.23       -3.96     30.08 o 
   2  24   6      283.32      195.95     37.99 o 
  -4  25   6      105.43       74.09     34.98 o 
  -3  25   6       51.72       72.63     34.97 o 
  -2  25   6       19.81       27.74     32.25 o 
  -1  25   6      304.13      290.87     41.56 o 
   0  25   6       24.93       30.54     30.25 o 
   1  25   6       29.07       25.28     30.98 o 
  -3  26   6      314.69      275.02     40.92 o 
  -2  26   6       16.62       37.28     35.19 o 
  -1  26   6      173.86      180.57     38.74 o 
  -3 -24   7      186.72      140.94     41.76 o 
  -2 -24   7      672.27      707.71     67.98 o 
  -1 -24   7      506.68      529.27     52.37 o 
   0 -24   7       94.41      117.17     34.34 o 
  -4 -23   7      152.77      115.69     39.66 o 
  -3 -23   7      149.61      186.86     40.53 o 
  -2 -23   7      685.48      656.16     58.27 o 
  -1 -23   7      110.18      111.36     35.06 o 
   0 -23   7     1124.56     1150.78     73.12 o 
   1 -23   7     1134.90     1146.90     76.43 o 
  -5 -22   7      821.05      906.39     96.71 o 
  -4 -22   7      211.62      224.55     39.84 o 
  -3 -22   7      337.04      390.68     45.75 o 
  -2 -22   7      319.07      332.19     48.36 o 
  -1 -22   7     1561.44     1618.75     92.03 o 
   0 -22   7      201.91      226.38     39.52 o 
   1 -22   7      739.80      726.51     47.73 o 
  -5 -21   7      447.46      553.48     73.48 o 
  -4 -21   7      330.54      277.53     40.59 o 
  -3 -21   7       66.16       57.46     34.65 o 
  -2 -21   7      400.09      449.41    101.96 o 
  -1 -21   7      125.36      173.39     35.51 o 
   0 -21   7     1340.95     1394.40     63.96 o 
   1 -21   7     1018.64     1076.98     58.55 o 
   2 -21   7      655.89      729.17     47.73 o 
  -6 -20   7       45.26       40.82     47.07 o 
  -5 -20   7     1101.15     1124.38     99.73 o 
  -4 -20   7      196.75      192.92     37.41 o 
  -3 -20   7      178.15      152.31     56.37 o 
  -2 -20   7      203.64      197.41     37.10 o 
  -1 -20   7     3223.91     3354.49    124.68 o 
   0 -20   7      245.28      297.83     31.54 o 
   1 -20   7      109.09      141.40     27.53 o 
   2 -20   7       58.75       52.16     26.76 o 
  -6 -19   7       41.12       11.00     44.62 o 
  -5 -19   7      940.08      948.32     89.40 o 
  -4 -19   7      197.85      158.81     45.79 o 
  -3 -19   7      188.15      146.86     34.24 o 
  -2 -19   7      419.60      489.89     37.22 o 
  -1 -19   7      540.58      582.11     44.86 o 
   0 -19   7        5.13      -20.89     21.93 o 
   1 -19   7     2875.17     3069.59    118.07 o 
   2 -19   7      226.96      290.71     32.37 o 
   3 -19   7        1.31        5.63     33.02 o 
  -6 -18   7      128.19      149.15     49.42 o 
  -5 -18   7     1719.37     1683.95    126.59 o 
  -4 -18   7      218.55      204.09     46.29 o 
  -3 -18   7      993.46      861.97     63.52 o 
  -2 -18   7      174.63      155.06     27.91 o 
  -1 -18   7     2093.20     2194.54     96.29 o 
   0 -18   7       56.05       52.21     24.17 o 
   1 -18   7      295.44      355.77     34.01 o 
   2 -18   7      229.76      263.67     32.67 o 
   3 -18   7      175.81      190.92     40.30 o 
  -7 -17   7       42.58       43.95     45.56 o 
  -6 -17   7       67.77       86.83     45.51 o 
  -5 -17   7      852.52      812.58     79.79 o 
  -4 -17   7      419.93      395.73     58.46 o 
  -3 -17   7     1202.96     1098.49    100.93 o 
  -2 -17   7     1199.49     1226.61     58.23 o 
  -1 -17   7      671.69      732.10     65.89 o 
   0 -17   7      643.60      640.40     42.55 o 
   1 -17   7     2639.83     2584.37    101.12 o 
   2 -17   7      394.85      396.84     35.37 o 
   3 -17   7     1099.28     1164.63     75.05 o 
  -7 -16   7        4.08       16.64     42.77 o 
  -6 -16   7      610.28      581.96     70.75 o 
  -5 -16   7      990.44      929.06     84.49 o 
  -4 -16   7     1360.37     1289.06     72.55 o 
  -3 -16   7     1845.63     1720.49     75.20 o 
  -2 -16   7      121.74       86.88     23.81 o 
  -1 -16   7      675.44      679.50     41.47 o 
   0 -16   7      204.50      214.65     27.96 o 
   1 -16   7      706.12      738.18     45.05 o 
   2 -16   7      364.83      388.32     34.55 o 
   3 -16   7       21.68       15.01     29.92 o 
   4 -16   7      458.38      479.33     50.22 o 
  -7 -15   7      141.26      168.97     49.53 o 
  -6 -15   7      192.66      250.27     50.65 o 
  -5 -15   7       63.03       35.79     25.62 o 
  -4 -15   7      967.27      978.38     60.89 o 
  -3 -15   7     1142.47     1148.38     53.57 o 
  -2 -15   7     2270.32     2176.80     87.12 o 
  -1 -15   7     1295.82     1351.88     59.92 o 
   0 -15   7      826.95      889.95     48.97 o 
   1 -15   7     1273.80     1279.09     59.80 o 
   2 -15   7     2651.95     2710.07    103.56 o 
   3 -15   7     1149.25     1170.60     72.26 o 
   4 -15   7      353.52      391.21     44.68 o 
  -7 -14   7       21.88       62.43     43.16 o 
  -6 -14   7      177.62      187.06     46.29 o 
  -5 -14   7      491.88      442.39     38.52 o 
  -4 -14   7     2074.14     1836.60    108.97 o 
  -3 -14   7      629.97      561.70     44.98 o 
  -2 -14   7      611.13      600.23     38.34 o 
  -1 -14   7      201.07      191.09     25.37 o 
   0 -14   7      160.97      178.79     25.82 o 
   1 -14   7      290.48      322.25     29.80 o 
   2 -14   7     1860.88     1975.72     81.85 o 
   3 -14   7      123.47      121.15     32.74 o 
   4 -14   7     2155.84     2084.06    107.06 o 
  -8 -13   7        3.83       -8.04     43.44 o 
  -7 -13   7       23.14       26.13     40.93 o 
  -6 -13   7      372.66      408.32     40.99 o 
  -5 -13   7      176.76      147.72     27.57 o 
  -4 -13   7      143.05      128.92     35.26 o 
  -3 -13   7      557.84      487.16     40.24 o 
  -2 -13   7     6529.88     5990.53    205.02 o 
  -1 -13   7      349.37      313.92     28.34 o 
   0 -13   7       23.09       14.39     21.42 o 
   1 -13   7      365.99      391.18     32.01 o 
   2 -13   7     4667.11     4797.65    204.21 o 
   3 -13   7      412.33      408.83     43.53 o 
   4 -13   7     1113.21     1112.75     71.56 o 
  -8 -12   7     1481.25     1571.66    119.05 o 
  -7 -12   7       36.67       29.03     29.62 o 
  -6 -12   7      136.24      155.73     31.02 o 
  -5 -12   7      112.90      119.33     25.18 o 
  -4 -12   7     2381.69     2236.22    127.37 o 
  -3 -12   7      188.88      178.14     28.27 o 
  -2 -12   7     1428.68     1355.99     75.45 o 
  -1 -12   7      522.61      485.74     40.56 o 
   0 -12   7       31.69       28.81     21.28 o 
   1 -12   7       75.23       95.61     22.32 o 
   2 -12   7     3248.13     3199.78    139.61 o 
   3 -12   7       19.92       21.45     24.63 o 
   4 -12   7     1392.32     1382.87     77.84 o 
   5 -12   7       64.58      110.17     47.91 o 
  -8 -11   7       32.28       56.84     42.21 o 
  -7 -11   7      615.76      592.53     50.70 o 
  -6 -11   7     1321.82     1308.87     71.49 o 
  -5 -11   7      163.58      158.11     27.02 o 
  -4 -11   7      342.26      350.03     39.53 o 
  -3 -11   7      197.11      215.29     28.21 o 
  -2 -11   7     8122.85     7771.42    333.80 o 
  -1 -11   7      107.73      102.46     20.12 o 
   0 -11   7     1650.85     1620.07     84.19 o 
   1 -11   7      332.33      302.47     30.18 o 
   2 -11   7     3584.38     3547.13    154.42 o 
   3 -11   7      526.80      460.31     41.45 o 
   4 -11   7     1485.46     1531.47     85.20 o 
   5 -11   7      700.71      697.66     79.29 o 
  -8 -10   7      845.52      836.77     83.59 o 
  -7 -10   7       42.63       46.60     27.83 o 
  -6 -10   7     1024.23      998.50     66.07 o 
  -5 -10   7     1232.05     1175.13     64.48 o 
  -4 -10   7     1502.52     1434.48     79.47 o 
  -3 -10   7     1833.59     1740.35     85.10 o 
  -1 -10   7     1905.00     1927.83     95.76 o 
   0 -10   7      998.66      993.23     48.25 o 
   1 -10   7     2425.29     2360.70    113.41 o 
   2 -10   7      725.02      754.84     52.22 o 
   3 -10   7        8.74       20.52     24.54 o 
   4 -10   7      420.95      444.52     41.99 o 
   5 -10   7        5.68       20.88     42.05 o 
  -8  -9   7        3.28       12.99     28.82 o 
  -7  -9   7      877.43      866.78     59.09 o 
  -6  -9   7      249.51      274.20     34.12 o 
  -5  -9   7      983.39      980.45     56.89 o 
  -4  -9   7     1558.29     1565.42     79.01 o 
  -3  -9   7      350.28      353.89     32.11 o 
  -2  -9   7      312.17      344.25     33.16 o 
  -1  -9   7       25.13       25.54     20.75 o 
   0  -9   7     3292.60     3460.89    152.11 o 
   1  -9   7     2732.84     2642.43     99.10 o 
   2  -9   7     1326.51     1247.63     69.58 o 
   3  -9   7     1299.62     1206.82     68.68 o 
   4  -9   7     1444.94     1502.04     79.81 o 
   5  -9   7     1827.04     1858.06    134.80 o 
  -8  -8   7      118.82      118.44     32.62 o 
  -7  -8   7      349.18      358.01     37.80 o 
  -6  -8   7      332.02      335.07     35.46 o 
  -5  -8   7     3074.74     3103.36    136.11 o 
  -4  -8   7       50.89       21.86     19.22 o 
  -3  -8   7      512.48      498.83     42.38 o 
  -2  -8   7     1920.70     1919.87     91.70 o 
  -1  -8   7     5444.81     5341.62    187.07 o 
   0  -8   7      287.33      253.22     24.41 o 
   1  -8   7     1579.37     1507.91     59.25 o 
   2  -8   7      387.59      362.27     26.09 o 
   3  -8   7     1468.45     1368.33     93.78 o 
   4  -8   7      431.69      505.93     41.89 o 
   5  -8   7        1.06       -3.24     38.42 o 
  -8  -7   7        5.72        2.76     27.85 o 
  -7  -7   7      659.21      652.16     50.10 o 
  -6  -7   7       12.39       41.44     22.71 o 
  -5  -7   7     2971.92     2973.41    141.32 o 
  -4  -7   7      313.12      334.40     40.79 o 
  -3  -7   7      573.92      588.60     31.07 o 
  -2  -7   7      361.05      328.98     24.04 o 
  -1  -7   7     2291.81     2280.43     82.24 o 
   0  -7   7      104.41      113.73     18.94 o 
   1  -7   7     3506.66     3550.77    109.15 o 
   2  -7   7      156.91      144.35     16.89 o 
   3  -7   7      405.93      395.70     28.20 o 
   4  -7   7      125.12      166.30     28.60 o 
   5  -7   7     3774.96     4000.90    232.24 o 
  -8  -6   7       80.54       87.96     30.95 o 
  -7  -6   7      443.50      501.18     43.02 o 
  -6  -6   7        0.81        9.60     23.90 o 
  -5  -6   7     3916.15     3936.73    170.03 o 
  -4  -6   7       21.91       19.01     13.73 o 
  -3  -6   7     1378.33     1348.26     54.84 o 
  -2  -6   7       48.82       52.70     14.84 o 
  -1  -6   7     4242.36     4269.90    141.89 o 
   0  -6   7      565.75      529.00     33.02 o 
   1  -6   7      222.79      215.66     22.40 o 
   2  -6   7      220.77      179.97     18.29 o 
   3  -6   7     1024.96     1015.79     56.43 o 
   4  -6   7      180.53      167.24     39.93 o 
   5  -6   7       12.32       13.07     38.14 o 
  -8  -5   7       65.56       74.72     28.47 o 
  -7  -5   7      669.89      613.87     48.58 o 
  -6  -5   7       23.10       21.95     29.93 o 
  -5  -5   7     3940.23     3937.59    293.24 o 
  -4  -5   7      616.23      612.59     33.37 o 
  -3  -5   7     3339.36     3253.49    116.00 o 
  -2  -5   7      798.61      782.89     37.74 o 
  -1  -5   7     3293.30     3369.19    108.63 o 
   0  -5   7      866.43      832.31     40.10 o 
   1  -5   7     4018.98     3972.14    163.68 o 
   2  -5   7      239.47      228.06     18.86 o 
   3  -5   7      877.60      885.89     42.72 o 
   4  -5   7       67.95       55.90     31.55 o 
   5  -5   7     3865.44     3920.04    239.22 o 
  -9  -4   7      122.07      168.69     59.64 o 
  -8  -4   7      241.27      240.65     36.61 o 
  -7  -4   7      193.88      213.41     33.42 o 
  -6  -4   7     1040.00     1085.61     62.93 o 
  -5  -4   7     4027.88     4125.37    135.91 o 
  -4  -4   7     1012.26     1034.45     45.36 o 
  -3  -4   7     2351.66     2216.07     79.26 o 
  -2  -4   7     1070.40     1029.51     45.58 o 
  -1  -4   7     2467.14     2444.91     91.27 o 
   0  -4   7      804.03      752.77     36.44 o 
   1  -4   7     1012.38     1004.89     45.41 o 
   2  -4   7      481.87      508.79     26.60 o 
   3  -4   7      449.86      448.06     28.59 o 
   4  -4   7      638.40      588.16     60.70 o 
   5  -4   7       86.64       69.52     38.81 o 
  -9  -3   7      186.06      181.92     59.69 o 
  -8  -3   7       71.85       65.93     33.48 o 
  -7  -3   7      299.52      307.58     34.78 o 
  -6  -3   7      129.38      114.99     24.70 o 
  -5  -3   7      689.06      712.13     42.01 o 
  -4  -3   7     1667.52     1673.02     62.57 o 
  -3  -3   7     1210.82     1145.07     46.20 o 
  -2  -3   7     2311.13     2155.17     74.55 o 
  -1  -3   7     1543.53     1497.38     55.34 o 
   0  -3   7     4080.74     3994.38    137.32 o 
   1  -3   7     3053.13     2953.21    167.89 o 
   2  -3   7     1519.57     1620.66     65.49 o 
   3  -3   7     3578.36     3658.77    147.62 o 
   4  -3   7      810.13      840.76     52.89 o 
   5  -3   7     1552.97     1553.68    113.69 o 
  -9  -2   7       86.39       79.51     33.46 o 
  -8  -2   7     1622.19     1658.45     89.43 o 
  -7  -2   7       93.71       76.81     25.19 o 
  -6  -2   7      751.21      832.67    100.26 o 
  -5  -2   7      807.58      782.37     37.27 o 
  -4  -2   7     4766.01     4726.29    150.88 o 
  -3  -2   7     3499.95     3426.03    120.39 o 
  -2  -2   7     1539.29     1448.64     53.25 o 
  -1  -2   7     1192.11     1232.54     49.58 o 
   0  -2   7      510.85      477.27     28.27 o 
   1  -2   7     1203.54     1112.92     58.91 o 
   2  -2   7     2116.03     2097.27     75.29 o 
   3  -2   7       39.22       36.70     17.35 o 
   4  -2   7     1375.15     1476.03     77.64 o 
   5  -2   7      152.62      195.75     37.58 o 
  -9  -1   7        4.24       20.94     29.80 o 
  -8  -1   7       12.32       -2.34     25.25 o 
  -7  -1   7      216.22      241.60     32.99 o 
  -6  -1   7      412.20      423.32     36.68 o 
  -5  -1   7        7.86       -4.90     12.75 o 
  -4  -1   7     1102.66     1027.81     41.78 o 
  -3  -1   7     1121.28     1090.77     45.52 o 
  -2  -1   7    13361.45    13298.26    424.80 o 
  -1  -1   7      106.84      111.90     16.57 o 
   0  -1   7      578.46      565.15     30.73 o 
   1  -1   7      211.41      216.26     20.43 o 
   2  -1   7     7628.95     7752.73    301.28 o 
   3  -1   7       55.05       61.09     27.58 o 
   4  -1   7     1304.97     1338.26     56.56 o 
   5  -1   7      262.05      263.27     34.39 o 
  -9   0   7       70.49       82.96     31.67 o 
  -8   0   7     1375.06     1511.97     84.62 o 
  -7   0   7        2.77       25.25     22.46 o 
  -6   0   7        7.82       22.40     21.25 o 
  -5   0   7       64.15       73.51     15.39 o 
  -4   0   7     5476.39     5335.57    176.54 o 
  -3   0   7      227.07      245.25     18.58 o 
  -2   0   7      188.87      197.89     17.45 o 
  -1   0   7      126.93      125.21     15.56 o 
   0   0   7      464.05      452.26     27.73 o 
   1   0   7       32.72       34.47     13.91 o 
   2   0   7     4672.22     4821.53    197.62 o 
   3   0   7      301.91      300.14     56.57 o 
   4   0   7     1188.55     1131.87     96.43 o 
   5   0   7      134.09      133.12     47.07 o 
  -9   1   7        3.34       17.21     29.63 o 
  -8   1   7       14.02        9.77     27.28 o 
  -7   1   7      215.59      197.77     30.63 o 
  -6   1   7      466.46      455.96     37.48 o 
  -5   1   7        6.90        0.54     12.80 o 
  -4   1   7      973.81      932.85     40.99 o 
  -3   1   7     1168.77     1141.57     45.31 o 
  -2   1   7    13497.71    13195.19    424.37 o 
  -1   1   7      133.74      131.88     15.06 o 
   0   1   7      587.21      571.14     30.77 o 
   1   1   7      239.49      242.15     23.84 o 
   2   1   7     7334.15     7312.56    299.84 o 
   3   1   7       42.54       40.40     17.64 o 
   4   1   7     1351.27     1377.22    109.22 o 
   5   1   7      264.39      233.30     55.00 o 
  -9   2   7      121.52       88.39     53.38 o 
  -8   2   7     1559.19     1629.32     87.65 o 
  -7   2   7       83.99       88.92     26.17 o 
  -6   2   7      725.07      726.71     48.32 o 
  -5   2   7      803.13      766.42     35.91 o 
  -4   2   7     4399.28     4259.71    149.57 o 
  -3   2   7     3716.95     3674.67    120.44 o 
  -2   2   7     1337.64     1296.69     51.94 o 
  -1   2   7     1184.27     1245.62     60.62 o 
   0   2   7      590.46      531.03     28.54 o 
   1   2   7     1201.57     1190.91     64.49 o 
   2   2   7     1865.77     1823.89     89.02 o 
   3   2   7       27.72       27.78     16.26 o 
   4   2   7     1477.31     1654.67     91.02 o 
   5   2   7      147.61      209.51     53.89 o 
  -9   3   7      167.71      156.96     52.54 o 
  -8   3   7       67.42       79.32     33.67 o 
  -7   3   7      342.66      322.35     34.16 o 
  -6   3   7      150.87      164.40     26.01 o 
  -5   3   7      920.55      956.74     38.58 o 
  -4   3   7     1594.59     1648.12     62.11 o 
  -3   3   7     1146.55     1123.56     45.47 o 
  -2   3   7     1996.63     1937.77     72.68 o 
  -1   3   7     1279.98     1295.39     53.06 o 
   0   3   7     4260.16     4044.65    164.18 o 
   1   3   7     3019.89     3056.24    126.02 o 
   2   3   7     1808.21     1722.35     77.96 o 
   3   3   7     3533.41     3487.18    124.85 o 
   4   3   7      784.83      840.19     53.91 o 
   5   3   7     1571.35     1602.20    126.70 o 
  -8   4   7      254.47      279.16     35.78 o 
  -7   4   7      281.79      277.15     33.73 o 
  -6   4   7     1102.14     1069.10     61.01 o 
  -5   4   7     3809.76     3839.25    134.66 o 
  -4   4   7     1114.54     1133.35     44.95 o 
  -3   4   7     2152.28     2175.17     78.08 o 
  -2   4   7     1131.36     1077.22     42.68 o 
  -1   4   7     2708.53     2731.72     90.58 o 
   0   4   7      720.74      631.69     40.01 o 
   1   4   7      967.13      931.98     50.26 o 
   2   4   7      476.88      513.87     35.74 o 
   3   4   7      442.41      438.58     30.35 o 
   4   4   7      528.28      560.69     47.68 o 
   5   4   7       97.57       78.79     50.93 o 
  -8   5   7       68.25       32.60     26.92 o 
  -7   5   7      578.98      599.60     47.56 o 
  -6   5   7       19.92        3.80     20.21 o 
  -5   5   7     3866.39     3912.69    113.86 o 
  -4   5   7      713.09      703.50     32.76 o 
  -3   5   7     3617.39     3515.20    115.38 o 
  -2   5   7      882.08      859.37     35.90 o 
  -1   5   7     2734.02     2718.90    127.64 o 
   0   5   7      835.34      796.33     44.16 o 
   1   5   7     3714.94     3661.33    156.94 o 
   2   5   7      257.39      269.94     25.02 o 
   3   5   7      899.18      908.03     43.83 o 
   4   5   7       36.45        8.60     41.88 o 
   5   5   7     3960.91     3900.33    257.59 o 
  -8   6   7      100.98       90.74     29.51 o 
  -7   6   7      446.37      446.68     39.31 o 
  -6   6   7        9.47       10.55     19.53 o 
  -5   6   7     3874.51     3944.60    114.73 o 
  -4   6   7       24.31       14.25     12.92 o 
  -3   6   7     1454.92     1449.77     53.55 o 
  -2   6   7       20.11       19.24     11.59 o 
  -1   6   7     4030.92     4020.95    169.18 o 
   0   6   7      572.55      529.59     34.22 o 
   1   6   7      153.26      145.22     19.90 o 
   2   6   7      199.43      172.10     22.10 o 
   3   6   7     1067.10     1062.28     47.95 o 
   4   6   7      233.16      242.43     31.90 o 
   5   6   7       17.95       57.74     50.31 o 
  -8   7   7        4.07       15.21     26.80 o 
  -7   7   7      563.39      588.69     48.28 o 
  -6   7   7       14.62       13.00     22.27 o 
  -5   7   7     3269.79     3320.39     95.48 o 
  -4   7   7      216.09      221.36     16.37 o 
  -3   7   7      517.27      512.73     28.24 o 
  -2   7   7      466.62      430.19     24.23 o 
  -1   7   7     2232.45     2172.30     96.33 o 
   0   7   7      194.57      204.81     20.57 o 
   1   7   7     3918.52     3745.47    167.07 o 
   2   7   7       83.69       91.26     17.59 o 
   3   7   7      401.76      390.24     36.12 o 
   4   7   7      169.38      162.40     30.10 o 
   5   7   7     3621.51     3404.36    245.53 o 
  -8   8   7       98.05       86.12     30.65 o 
  -7   8   7      307.12      309.98     35.70 o 
  -6   8   7      269.32      293.22     31.68 o 
  -5   8   7     2951.47     2999.92     90.41 o 
  -4   8   7       65.36       63.76     12.51 o 
  -3   8   7      597.23      596.74     25.94 o 
  -2   8   7     2224.43     2170.03     89.18 o 
  -1   8   7     6023.71     5948.11    224.68 o 
   0   8   7      323.20      319.58     25.98 o 
   1   8   7     1427.56     1407.27     68.11 o 
   2   8   7      321.01      320.67     31.82 o 
   3   8   7     1404.99     1332.43     56.22 o 
   4   8   7      382.66      373.94     39.35 o 
   5   8   7        2.41       -2.18     44.89 o 
  -8   9   7        0.82        6.50     26.30 o 
  -7   9   7      963.37      948.34     60.44 o 
  -6   9   7      207.60      188.81     30.00 o 
  -5   9   7      865.31      892.12     35.43 o 
  -4   9   7     1614.35     1608.32     52.38 o 
  -3   9   7      401.91      394.98     22.46 o 
  -2   9   7      367.82      393.67     24.50 o 
  -1   9   7       10.49       26.71     12.63 o 
   0   9   7     3220.29     3258.93    112.84 o 
   1   9   7     2690.39     2642.11     91.74 o 
   2   9   7     1310.27     1335.39     54.65 o 
   3   9   7     1356.37     1280.70     54.90 o 
   4   9   7     1379.36     1285.14    121.06 o 
   5   9   7     2021.93     1903.40    149.82 o 
  -8  10   7      930.59      958.10     62.97 o 
  -7  10   7       59.48       91.93     36.77 o 
  -6  10   7     1237.00     1274.16     66.11 o 
  -5  10   7     1107.48     1108.69     46.77 o 
  -4  10   7     1670.84     1699.48     53.41 o 
  -3  10   7     1712.76     1693.60     63.41 o 
  -2  10   7      592.41      569.12     30.11 o 
  -1  10   7     1926.55     1878.60     68.42 o 
   0  10   7      910.51      833.34     38.74 o 
   1  10   7     2386.19     2235.21     99.36 o 
   2  10   7      930.14      902.11     79.12 o 
   3  10   7        1.31       -8.44     17.74 o 
   4  10   7      472.87      493.90     72.09 o 
   5  10   7        9.35       15.72     32.05 o 
  -8  11   7       25.25       56.44     31.63 o 
  -7  11   7      529.02      562.70     46.16 o 
  -6  11   7     1268.51     1205.25     68.25 o 
  -5  11   7      134.61      141.84     16.66 o 
  -4  11   7      380.35      365.24     20.89 o 
  -3  11   7      242.61      274.23     20.81 o 
  -2  11   7     8498.30     8319.42    260.35 o 
  -1  11   7       87.19       89.45     15.28 o 
   0  11   7     1666.43     1615.61     74.11 o 
   1  11   7      338.11      349.23     28.50 o 
   2  11   7     3545.96     3446.12    121.41 o 
   3  11   7      453.99      461.81     31.22 o 
   4  11   7     1680.75     1588.69    130.66 o 
   5  11   7      683.11      677.62     58.08 o 
  -8  12   7     1416.35     1427.08    107.30 o 
  -7  12   7       30.59       46.73     27.39 o 
  -6  12   7      143.96      202.34     29.73 o 
  -5  12   7       54.35       56.80     14.62 o 
  -4  12   7     2483.07     2463.75     84.49 o 
  -3  12   7      146.90      134.07     25.60 o 
  -2  12   7     1475.50     1468.50     55.46 o 
  -1  12   7      615.93      610.88     37.10 o 
   0  12   7       49.42       25.86     18.46 o 
   1  12   7       77.31       73.32     20.32 o 
   2  12   7     3022.27     3000.34    109.09 o 
   3  12   7       47.33       24.63     20.31 o 
   4  12   7     1368.15     1349.36    119.33 o 
   5  12   7       58.61       37.13     49.47 o 
  -8  13   7       13.11       31.63     30.98 o 
  -7  13   7        9.72       55.08     26.49 o 
  -6  13   7      428.94      457.78     40.55 o 
  -5  13   7       82.36       81.12     18.41 o 
  -4  13   7      107.69       95.09     17.93 o 
  -3  13   7      447.87      428.18     27.24 o 
  -2  13   7     6118.09     6014.79    195.71 o 
  -1  13   7      409.00      419.82     31.73 o 
   0  13   7       15.36        4.79     17.94 o 
   1  13   7      418.07      385.29     31.58 o 
   2  13   7     4708.48     4717.92    161.40 o 
   3  13   7      419.98      408.47     31.55 o 
   4  13   7     1214.57     1252.26    114.19 o 
  -7  14   7       36.32       24.52     28.76 o 
  -6  14   7      137.60      146.46     29.17 o 
  -5  14   7      371.28      411.27     33.84 o 
  -4  14   7     1855.95     1895.60     70.34 o 
  -3  14   7      579.41      551.37     31.95 o 
  -2  14   7      581.05      607.47     41.49 o 
  -1  14   7      257.13      257.16     35.40 o 
   0  14   7      121.36      102.00     23.54 o 
   1  14   7      306.79      269.83     39.65 o 
   2  14   7     1982.95     1986.52     77.05 o 
   3  14   7      118.79      124.06     24.19 o 
   4  14   7     2132.84     2093.53    158.19 o 
  -7  15   7      135.85      146.76     34.14 o 
  -6  15   7      188.75      203.99     31.95 o 
  -5  15   7      109.32      119.03     23.14 o 
  -4  15   7      956.82     1016.01     45.64 o 
  -3  15   7     1124.24     1109.85     59.74 o 
  -2  15   7     2254.08     2256.92     98.47 o 
  -1  15   7     1170.85     1168.97     90.96 o 
   0  15   7      945.04      911.86     52.41 o 
   1  15   7     1188.53     1167.55     63.10 o 
   2  15   7     2616.12     2582.79    116.20 o 
   3  15   7     1101.55     1165.30     54.93 o 
   4  15   7      341.63      326.05     63.66 o 
  -7  16   7       42.27       25.02     30.44 o 
  -6  16   7      603.11      681.07     71.64 o 
  -5  16   7      969.03      978.20     83.14 o 
  -4  16   7     1281.19     1248.07     64.83 o 
  -3  16   7     1958.40     2030.48     86.32 o 
  -2  16   7      191.81      151.35     25.76 o 
  -1  16   7      629.16      638.54     45.08 o 
   0  16   7      222.97      192.44     28.56 o 
   1  16   7      693.78      642.09     45.38 o 
   2  16   7      426.01      444.36     38.24 o 
   3  16   7       27.62       22.22     22.07 o 
   4  16   7      431.31      403.66     72.14 o 
  -7  17   7       92.91      111.01     47.30 o 
  -6  17   7       91.47       84.37     41.99 o 
  -4  17   7      439.22      457.59     46.51 o 
  -3  17   7     1162.80     1115.20     60.09 o 
  -2  17   7     1173.73     1119.11     61.81 o 
  -1  17   7      653.70      597.07     44.61 o 
   0  17   7      695.57      670.61     45.05 o 
   1  17   7     2544.30     2501.43    113.87 o 
   2  17   7      321.98      335.33     35.71 o 
   3  17   7     1145.79     1181.11     55.85 o 
  -4  18   7      156.49      157.19     26.94 o 
  -3  18   7      953.79     1004.10     57.35 o 
  -2  18   7      175.28      199.44     28.83 o 
  -1  18   7     2188.43     2200.79    110.65 o 
   0  18   7       39.58       62.49     23.14 o 
   1  18   7      281.14      315.14     50.98 o 
   2  18   7      241.39      211.79     34.82 o 
   3  18   7      167.75      207.61     28.55 o 
  -4  19   7      204.96      213.40     30.77 o 
  -3  19   7      219.89      245.56     30.59 o 
  -2  19   7      352.18      335.83     36.57 o 
  -1  19   7      537.96      531.64     42.70 o 
   0  19   7        7.89       20.66     24.52 o 
   1  19   7     3008.99     3113.25    135.84 o 
   2  19   7      343.93      393.73     38.31 o 
   3  19   7        6.96      -10.49     22.94 o 
  -4  20   7      188.53      235.85     34.35 o 
  -3  20   7      149.69      161.08     30.80 o 
  -2  20   7      196.98      237.65     33.28 o 
  -1  20   7     3187.57     3275.41    143.84 o 
   0  20   7      263.75      280.37     35.30 o 
   1  20   7       76.92       42.36     27.56 o 
   2  20   7       84.23       68.08     28.12 o 
  -4  21   7      306.40      349.82     38.33 o 
  -3  21   7       75.22       66.75     72.95 o 
  -2  21   7      368.51      442.08     40.65 o 
  -1  21   7      105.09      111.04     29.67 o 
   0  21   7     1217.49     1177.42     71.32 o 
   1  21   7     1057.20     1177.31     67.34 o 
   2  21   7      536.20      594.95     50.18 o 
  -4  22   7      216.78      210.67     35.82 o 
  -3  22   7      292.69      277.80     38.23 o 
  -2  22   7      287.55      305.49     38.94 o 
  -1  22   7     1642.98     1717.62     87.43 o 
   0  22   7      267.42      329.49     40.99 o 
   1  22   7      861.10      884.88     59.55 o 
  -4  23   7      221.66      227.65     37.25 o 
  -3  23   7      164.83      179.12     35.29 o 
  -2  23   7      764.46      815.80     83.70 o 
  -1  23   7      107.71       84.71     31.45 o 
   0  23   7     1132.89     1175.97    100.76 o 
   1  23   7     1222.20     1330.21    103.41 o 
  -3  24   7      175.96      134.74     35.87 o 
  -2  24   7      572.12      614.11     52.15 o 
  -1  24   7      623.14      651.26     68.01 o 
   0  24   7       89.19       75.07     43.69 o 
  -3 -22   8       33.32       66.34     52.54 o 
  -2 -22   8       69.41       64.44     56.17 o 
  -1 -22   8       75.49       37.19     53.55 o 
  -4 -21   8      429.80      432.76     73.21 o 
  -3 -21   8     1718.11     1775.86    149.82 o 
  -1 -21   8      165.59      230.90     56.90 o 
   0 -21   8     1034.17     1122.91     75.24 o 
  -5 -20   8      779.38      803.64     92.19 o 
  -4 -20   8        7.47       20.27     44.78 o 
  -3 -20   8      146.60      151.77     56.12 o 
  -2 -20   8       56.39      102.35     55.28 o 
  -1 -20   8       52.30       63.26     33.80 o 
   0 -20   8       67.84      104.38     36.27 o 
   1 -20   8      301.67      380.56     47.06 o 
  -5 -19   8       14.62       53.16     44.22 o 
  -4 -19   8        9.09       36.41     47.35 o 
  -3 -19   8     3241.09     3529.39    231.73 o 
  -2 -19   8      475.99      500.80     51.35 o 
  -1 -19   8       61.37       61.63     34.27 o 
   0 -19   8      165.35      217.43     39.96 o 
   1 -19   8     2293.30     2569.92    168.69 o 
  -6 -18   8      139.99      153.11     50.09 o 
  -5 -18   8      531.44      565.60     72.98 o 
  -4 -18   8      122.30       73.21     43.67 o 
  -3 -18   8       64.59       70.78     33.30 o 
  -2 -18   8       81.84      122.35     34.56 o 
  -1 -18   8       33.29       23.12     30.77 o 
   0 -18   8      618.69      606.62     53.96 o 
   1 -18   8      424.72      467.02     48.83 o 
   2 -18   8       32.51       38.28     36.41 o 
  -6 -17   8      322.11      319.01     60.31 o 
  -5 -17   8      730.12      618.09     71.53 o 
  -4 -17   8      287.37      314.91     39.36 o 
  -3 -17   8     2267.99     2293.76    160.06 o 
  -2 -17   8       25.41        7.07     29.55 o 
  -1 -17   8     1740.57     1841.41     98.99 o 
   0 -17   8      485.82      499.94     51.16 o 
   1 -17   8     1739.83     1877.32    106.21 o 
   2 -17   8      560.04      627.72     56.22 o 
  -6 -16   8      413.82      448.06     66.39 o 
  -5 -16   8      223.84      256.02     50.37 o 
  -4 -16   8      427.17      386.84     42.14 o 
  -3 -16   8      180.50      177.59     34.76 o 
  -2 -16   8     2142.45     2059.32    106.44 o 
  -1 -16   8      141.10      133.23     34.33 o 
   0 -16   8     1289.53     1408.11     82.54 o 
   1 -16   8      334.83      360.47     43.90 o 
   2 -16   8      237.93      265.59     43.39 o 
   3 -16   8      336.59      357.37     47.60 o 
  -7 -15   8      142.31      103.75     45.90 o 
  -6 -15   8      758.90      813.13     81.08 o 
  -5 -15   8     1168.18     1126.63     70.34 o 
  -4 -15   8       88.69       66.28     28.85 o 
  -3 -15   8      349.18      320.07     38.99 o 
  -2 -15   8      401.95      402.11     43.60 o 
  -1 -15   8     2225.28     2030.07    107.42 o 
   0 -15   8     1835.34     1951.04    112.29 o 
   1 -15   8     1405.86     1374.51    127.73 o 
   2 -15   8      382.64      357.70     46.53 o 
   3 -15   8      590.23      626.56     59.00 o 
  -7 -14   8      211.58      187.62     53.16 o 
  -6 -14   8      508.59      529.25     48.59 o 
  -5 -14   8       50.87       32.70     27.55 o 
  -4 -14   8      470.85      419.19     42.83 o 
  -3 -14   8       28.32       -3.66     23.77 o 
  -2 -14   8     2117.06     2083.79    108.21 o 
  -1 -14   8       37.04       25.96     28.53 o 
   0 -14   8     1609.87     1752.25    136.97 o 
   1 -14   8      132.65      171.94     34.76 o 
   2 -14   8      143.45      182.05     39.93 o 
   3 -14   8      302.05      280.19     55.92 o 
  -7 -13   8       48.80       38.86     40.43 o 
  -6 -13   8     1986.29     2036.99    104.67 o 
  -5 -13   8      278.68      264.57     36.90 o 
  -4 -13   8       78.77       43.30     26.05 o 
  -3 -13   8      524.97      465.11     44.16 o 
  -2 -13   8     3200.48     2883.59    140.32 o 
  -1 -13   8      227.99      236.39     47.97 o 
   0 -13   8     4569.84     4609.75    249.18 o 
   1 -13   8      117.10      137.08     35.80 o 
   2 -13   8       46.23       34.96     34.12 o 
   3 -13   8        4.44       -9.36     34.53 o 
  -7 -12   8       66.02       43.28     30.66 o 
  -6 -12   8      410.94      400.41     41.68 o 
  -5 -12   8      246.89      201.19     32.84 o 
  -4 -12   8      420.48      356.15     37.32 o 
  -3 -12   8      540.61      531.15     56.15 o 
  -2 -12   8     2673.26     2466.18    123.53 o 
  -1 -12   8       42.43       39.29     26.90 o 
   0 -12   8     2007.47     2021.96    158.08 o 
   1 -12   8      198.76      175.39     35.68 o 
   2 -12   8       36.79       83.86     31.96 o 
   3 -12   8      179.96      176.99     39.25 o 
   4 -12   8      144.36      132.51     57.57 o 
  -7 -11   8       13.38       21.49     30.18 o 
  -6 -11   8     1742.61     1753.43     93.92 o 
  -5 -11   8       32.41        8.78     25.38 o 
  -4 -11   8     1440.57     1408.18     75.24 o 
  -3 -11   8      779.56      773.33     55.68 o 
  -2 -11   8     1472.78     1478.26     80.60 o 
  -1 -11   8      704.99      703.11     52.95 o 
   0 -11   8     5420.10     5254.51    257.50 o 
   1 -11   8      556.00      545.64     93.14 o 
   2 -11   8      412.72      395.51     45.14 o 
   3 -11   8      252.62      226.89     39.47 o 
   4 -11   8     2176.52     2267.36    159.42 o 
  -8 -10   8        5.94      -22.95     47.35 o 
  -7 -10   8      166.17      179.34     34.17 o 
  -6 -10   8      430.18      496.47     67.79 o 
  -5 -10   8     1190.34     1115.57     69.12 o 
  -4 -10   8      630.58      610.82     55.11 o 
  -3 -10   8      243.66      239.93     31.15 o 
  -2 -10   8      959.64     1034.30     59.34 o 
  -1 -10   8       46.69       54.29     27.60 o 
   0 -10   8     1582.09     1622.00     89.38 o 
   1 -10   8      490.14      456.88     44.87 o 
   2 -10   8      583.75      626.77     52.46 o 
   3 -10   8     1042.54      872.84     68.03 o 
  -8  -9   8      321.60      359.07     57.85 o 
  -7  -9   8       99.06      138.82     34.74 o 
  -6  -9   8      273.02      324.87     58.38 o 
  -5  -9   8      304.11      283.83     45.01 o 
  -4  -9   8      788.69      760.42     53.16 o 
  -3  -9   8     1689.28     1642.95     87.72 o 
  -2  -9   8      808.37      780.66     50.70 o 
  -1  -9   8     3049.08     2925.22    109.28 o 
   0  -9   8     1909.27     1954.06     77.05 o 
   1  -9   8     3603.48     3405.67    157.57 o 
   2  -9   8     1631.49     1543.09     89.07 o 
   3  -9   8      682.40      672.08    100.09 o 
  -8  -8   8        4.80       -7.76     30.13 o 
  -7  -8   8      152.16      139.86     40.79 o 
  -6  -8   8      304.39      344.21     37.99 o 
  -5  -8   8     1042.41     1045.44     88.23 o 
  -4  -8   8      621.80      605.09     43.55 o 
  -3  -8   8      147.23      128.50     19.79 o 
  -2  -8   8       57.57       58.79     17.66 o 
  -1  -8   8      175.06      177.77     21.38 o 
   0  -8   8       41.87       21.48     18.03 o 
   1  -8   8      720.16      783.60     44.92 o 
   2  -8   8      166.98      174.72     41.01 o 
   3  -8   8     2837.01     2720.44    164.87 o 
  -8  -7   8      137.19      129.56     35.46 o 
  -7  -7   8      854.17      820.98     67.51 o 
  -6  -7   8        4.08        7.91     25.96 o 
  -5  -7   8       43.87       54.60     49.89 o 
  -4  -7   8      149.17      182.36     27.95 o 
  -3  -7   8     6488.88     6479.27    211.92 o 
  -2  -7   8      416.97      469.70     31.27 o 
  -1  -7   8      248.54      239.72     23.71 o 
   0  -7   8      452.00      428.95     30.31 o 
   1  -7   8     7855.50     7771.70    264.07 o 
   2  -7   8      361.98      324.32     29.81 o 
   3  -7   8      365.96      378.73     40.15 o 
  -8  -6   8       16.18       -1.94     31.25 o 
  -7  -6   8      432.23      433.82     41.75 o 
  -6  -6   8      265.16      283.54     34.10 o 
  -5  -6   8      825.90      856.26     69.72 o 
  -4  -6   8      205.18      200.51     21.29 o 
  -3  -6   8      385.76      395.46     26.53 o 
  -2  -6   8       50.00       56.99     16.34 o 
  -1  -6   8      110.42       91.44     17.72 o 
   0  -6   8       93.66       87.03     19.78 o 
   1  -6   8     1215.70     1113.78     53.65 o 
   2  -6   8       25.16       17.97     19.64 o 
   3  -6   8     2855.95     2798.14    130.30 o 
  -8  -5   8      110.21      147.73     50.37 o 
  -7  -5   8      667.98      806.43     81.86 o 
  -6  -5   8       64.90       64.83     33.08 o 
  -5  -5   8     1075.77     1110.77     48.26 o 
  -4  -5   8      777.20      780.13     38.64 o 
  -3  -5   8     5434.44     5493.11    180.20 o 
  -2  -5   8      529.31      472.76     29.98 o 
  -1  -5   8     1040.96      994.28     45.48 o 
   0  -5   8      227.16      228.68     25.13 o 
   1  -5   8     8901.87     8357.22    274.23 o 
   2  -5   8      625.20      647.60     47.74 o 
   3  -5   8      740.57      740.04     53.47 o 
  -8  -4   8       33.08       44.37     28.60 o 
  -7  -4   8      937.29      973.29     64.34 o 
  -6  -4   8      798.55      781.91     53.94 o 
  -5  -4   8      919.66      912.82     42.83 o 
  -4  -4   8      390.97      403.33     27.48 o 
  -3  -4   8      443.93      421.51     28.33 o 
  -2  -4   8     1778.76     1742.61     72.43 o 
  -1  -4   8       10.81        7.60     14.80 o 
   0  -4   8      224.52      240.56     30.36 o 
   1  -4   8      750.39      690.42     39.35 o 
   2  -4   8      535.23      549.65     41.50 o 
   3  -4   8     2818.05     2813.25    122.01 o 
  -8  -3   8      467.10      467.60     46.65 o 
  -7  -3   8      614.82      674.59     52.95 o 
  -6  -3   8     1591.15     1680.32    120.00 o 
  -5  -3   8     1880.40     1939.43     73.47 o 
  -4  -3   8     1252.36     1296.29     57.41 o 
  -3  -3   8      899.16      890.64     39.67 o 
  -2  -3   8      901.39      835.23     42.03 o 
  -1  -3   8     3456.60     3448.09    120.66 o 
   0  -3   8     2143.00     2168.77     80.66 o 
   1  -3   8     2073.28     1998.54     76.87 o 
   2  -3   8      858.48      903.99     52.31 o 
   3  -3   8      941.59     1056.05     62.18 o 
  -8  -2   8      255.16      287.30     37.38 o 
  -7  -2   8      368.14      387.64     41.31 o 
  -6  -2   8      574.22      651.18     70.27 o 
  -5  -2   8       99.09       88.46     18.47 o 
  -4  -2   8     1676.22     1608.06     63.50 o 
  -3  -2   8       34.90       23.11     14.67 o 
  -2  -2   8     2930.63     2932.41    107.13 o 
  -1  -2   8      255.48      238.87     22.18 o 
   0  -2   8     2927.72     2872.40    103.46 o 
   1  -2   8      412.04      435.43     35.43 o 
   2  -2   8      218.98      257.68     29.39 o 
   3  -2   8      609.55      576.87     44.32 o 
   4  -2   8      148.51      194.82     54.28 o 
  -8  -1   8      243.20      237.16     36.97 o 
  -7  -1   8       85.90      121.54     29.53 o 
  -6  -1   8     3496.51     3518.67    156.68 o 
  -5  -1   8      252.44      249.20     22.00 o 
  -4  -1   8      393.81      391.85     25.13 o 
  -3  -1   8      155.10      167.12     18.27 o 
  -2  -1   8     3688.53     3806.10    129.76 o 
  -1  -1   8      804.68      779.33     38.43 o 
   0  -1   8     6406.79     6100.27    207.98 o 
   1  -1   8       19.01       -1.97     25.35 o 
   2  -1   8      547.68      599.34     56.17 o 
   3  -1   8      123.07      141.94     28.28 o 
   4  -1   8     3680.16     4139.10    269.65 o 
  -8   0   8      677.95      762.88     66.45 o 
  -7   0   8       30.67       -4.74     25.86 o 
  -6   0   8      855.95      893.15     79.12 o 
  -5   0   8       56.82       59.68     16.06 o 
  -4   0   8      186.16      193.34     19.43 o 
  -3   0   8      498.01      500.50     29.02 o 
  -2   0   8     4674.43     4620.57    155.70 o 
  -1   0   8        1.52       -5.86     14.38 o 
   0   0   8     2570.79     2486.83     90.89 o 
   1   0   8      437.14      423.06     50.45 o 
   2   0   8      180.61      171.36     26.33 o 
   3   0   8      386.58      450.14     38.47 o 
   4   0   8      919.70      926.49     92.41 o 
   5   0   8      222.91      157.97     50.37 o 
  -8   1   8      189.60      197.38     34.19 o 
  -7   1   8      117.68      135.49     29.39 o 
  -6   1   8     3496.83     3539.28    156.27 o 
  -5   1   8      252.45      262.24     24.93 o 
  -4   1   8      340.46      320.57     23.60 o 
  -3   1   8      173.48      168.43     18.79 o 
  -2   1   8     3773.31     3755.82    129.27 o 
  -1   1   8      812.78      756.80     37.48 o 
   0   1   8     6700.98     6435.62    251.30 o 
   1   1   8       21.34       16.62     17.73 o 
   2   1   8      582.05      589.70     44.98 o 
   3   1   8      142.90      171.01     28.53 o 
   4   1   8     3908.08     4377.53    266.91 o 
   5   1   8       75.65       69.04     39.03 o 
  -8   2   8      278.93      215.17     35.52 o 
  -7   2   8      377.63      415.91     39.04 o 
  -6   2   8      466.45      475.93     59.61 o 
  -5   2   8      205.98      192.73     19.79 o 
  -4   2   8     1721.52     1658.98     63.12 o 
  -3   2   8       91.85       94.25     16.54 o 
  -2   2   8     3254.87     3178.16    106.87 o 
  -1   2   8      234.77      244.53     20.84 o 
   0   2   8     2889.64     2827.29    122.25 o 
   1   2   8      519.75      489.70     36.26 o 
   2   2   8      239.70      269.19     28.75 o 
   3   2   8      623.60      623.44     46.30 o 
   4   2   8      192.53      244.07     48.08 o 
   5   2   8       78.58       58.58     50.59 o 
  -8   3   8      502.36      534.59     46.60 o 
  -7   3   8      649.99      706.66     51.12 o 
  -6   3   8     1611.81     1548.81     88.45 o 
  -5   3   8     1898.37     1915.39     72.48 o 
  -4   3   8     1595.14     1607.26     58.33 o 
  -3   3   8      727.96      766.22     47.10 o 
  -2   3   8      984.68      994.55     41.73 o 
  -1   3   8     3545.61     3479.19    144.91 o 
   0   3   8     2068.99     2015.13     93.70 o 
   1   3   8     2092.53     1943.88     89.72 o 
   2   3   8      752.63      791.88     48.68 o 
   3   3   8     1064.41     1146.70     60.86 o 
   4   3   8     1913.45     2111.94    107.23 o 
   5   3   8      151.51      234.02     61.14 o 
  -8   4   8       29.26       41.33     29.10 o 
  -7   4   8     1010.63     1059.74     64.12 o 
  -6   4   8      799.56      806.87     51.65 o 
  -5   4   8      851.44      898.82     41.93 o 
  -4   4   8      421.93      460.79     28.16 o 
  -3   4   8      459.41      462.37     27.34 o 
  -2   4   8     1637.07     1713.75     65.01 o 
  -1   4   8        9.32       14.59     17.44 o 
   0   4   8      339.73      378.50     29.71 o 
   1   4   8      811.85      760.31     44.67 o 
   2   4   8      585.81      595.63     41.08 o 
   3   4   8     2553.07     2544.07    118.25 o 
   4   4   8       61.24       51.65     44.11 o 
  -8   5   8      145.47      138.34     33.24 o 
  -7   5   8      683.74      695.87     51.98 o 
  -6   5   8       46.75       57.44     24.16 o 
  -5   5   8     1026.44     1007.70     46.48 o 
  -4   5   8      575.04      591.97     33.77 o 
  -3   5   8     5235.91     5250.06    189.71 o 
  -2   5   8      536.19      540.90     36.20 o 
  -1   5   8      919.82      943.41     53.47 o 
   0   5   8      220.20      233.32     24.58 o 
   1   5   8     8551.26     8224.38    348.41 o 
   2   5   8      587.39      591.89     41.64 o 
   3   5   8      919.95      936.21     52.33 o 
   4   5   8      330.29      334.92     64.16 o 
  -8   6   8       23.33       10.92     27.88 o 
  -7   6   8      443.01      437.93     41.83 o 
  -6   6   8      269.85      282.92     32.60 o 
  -5   6   8      764.56      809.14     34.13 o 
  -4   6   8      189.14      175.15     19.42 o 
  -3   6   8      312.87      308.10     23.14 o 
  -2   6   8       56.66       44.18     17.95 o 
  -1   6   8      111.79       88.08     19.41 o 
   0   6   8       58.53       67.85     18.79 o 
   1   6   8     1259.91     1182.12     59.56 o 
   2   6   8        7.60        3.48     19.65 o 
   3   6   8     2994.98     3063.74    176.17 o 
   4   6   8      105.23      159.37     56.06 o 
  -8   7   8       99.71      123.50     32.92 o 
  -7   7   8      827.21      745.78     54.57 o 
  -6   7   8        0.56      -21.95     21.95 o 
  -5   7   8       32.79       42.21     14.37 o 
  -4   7   8      196.85      198.45     17.13 o 
  -3   7   8     6269.20     6182.02    254.36 o 
  -2   7   8      474.40      415.28     33.13 o 
  -1   7   8      248.84      269.61     25.63 o 
   0   7   8      443.95      443.66     59.19 o 
   1   7   8     8228.25     8142.94    315.93 o 
   2   7   8      355.97      403.38     47.24 o 
   3   7   8      337.11      325.81     32.66 o 
   4   7   8      229.52      137.03     51.99 o 
  -8   8   8        9.07      -13.06     28.50 o 
  -7   8   8      152.82      163.91     30.83 o 
  -6   8   8      330.47      339.80     35.28 o 
  -5   8   8     1121.82     1154.78     42.07 o 
  -4   8   8      567.19      554.84     27.44 o 
  -3   8   8      157.68      167.20     18.36 o 
  -2   8   8       68.60       53.82     18.79 o 
  -1   8   8      129.22      133.97     26.72 o 
   0   8   8       58.65       59.88     18.82 o 
   1   8   8      617.54      669.39     44.20 o 
   2   8   8      232.83      245.58     40.37 o 
   3   8   8     2774.74     2704.51    118.10 o 
   4   8   8       50.88       79.91     49.75 o 
  -8   9   8      327.37      330.64     41.40 o 
  -7   9   8       64.16       73.53     40.93 o 
  -6   9   8      320.43      336.75     33.95 o 
  -5   9   8      327.49      329.08     21.41 o 
  -4   9   8      908.62      888.02     40.08 o 
  -3   9   8     1827.57     1823.43     66.20 o 
  -2   9   8      711.44      698.73     35.72 o 
  -1   9   8     3252.86     3128.57    128.86 o 
   0   9   8     1806.44     1791.04     85.22 o 
   1   9   8     3563.13     3428.81    142.36 o 
   2   9   8     1667.85     1647.71     77.58 o 
   3   9   8      592.15      619.13     45.36 o 
   4   9   8      569.49      589.55     82.31 o 
  -8  10   8        3.61       33.39     44.45 o 
  -7  10   8      166.37      183.53     34.13 o 
  -6  10   8      458.96      476.90     43.02 o 
  -5  10   8     1323.38     1340.49     46.64 o 
  -4  10   8      681.67      691.34     35.38 o 
  -3  10   8      256.73      267.81     21.71 o 
  -2  10   8      809.92      822.10     39.74 o 
  -1  10   8       60.38       61.63     15.67 o 
   0  10   8     1576.78     1575.95     75.47 o 
   1  10   8      467.00      447.47     36.38 o 
   2  10   8      627.86      591.30     43.46 o 
   3  10   8     1027.06     1053.02     58.51 o 
   4  10   8      193.61      204.32     62.09 o 
  -7  11   8       13.60        5.01     28.61 o 
  -6  11   8     1775.90     1845.17     90.79 o 
  -5  11   8       34.47       47.32     17.02 o 
  -4  11   8     1397.88     1375.68     56.25 o 
  -3  11   8      859.32      838.50     39.73 o 
  -2  11   8     1486.30     1531.96     59.36 o 
  -1  11   8      586.76      548.86     46.57 o 
   0  11   8     5206.84     5049.71    206.01 o 
   1  11   8      491.70      460.34     37.59 o 
   2  11   8      401.11      383.56     34.44 o 
   3  11   8      289.70      315.52     40.06 o 
   4  11   8     1946.45     1804.79    158.25 o 
  -7  12   8       31.06       34.13     29.99 o 
  -6  12   8      388.49      468.90     41.65 o 
  -5  12   8      259.94      278.50     26.04 o 
  -4  12   8      408.06      392.57     27.34 o 
  -3  12   8      550.86      519.23     31.08 o 
  -2  12   8     2683.08     2692.64     93.01 o 
  -1  12   8       48.60       54.29     19.81 o 
   0  12   8     1940.98     1932.67    114.39 o 
   1  12   8      257.90      249.64     51.54 o 
   2  12   8       47.36       35.40     24.32 o 
   3  12   8      166.64      203.01     28.88 o 
  -7  13   8       38.57       43.89     31.17 o 
  -6  13   8     2022.43     2104.64    142.67 o 
  -5  13   8      271.62      273.80     30.46 o 
  -4  13   8      113.57      125.60     19.56 o 
  -3  13   8      593.49      613.36     33.39 o 
  -2  13   8     3232.58     3161.05    129.31 o 
  -1  13   8      190.51      192.48     27.45 o 
   0  13   8     5038.29     5000.01    195.68 o 
   1  13   8       70.01       83.19     23.70 o 
   2  13   8       61.60       69.93     25.11 o 
   3  13   8       26.53       19.52     24.10 o 
  -7  14   8      173.86      177.82     36.41 o 
  -6  14   8      459.88      507.25     64.27 o 
  -5  14   8       56.64       40.63     22.92 o 
  -4  14   8      453.34      451.01     29.91 o 
  -3  14   8       11.16       20.38     20.52 o 
  -2  14   8     2278.81     2188.13     97.20 o 
  -1  14   8       26.87        5.39     19.74 o 
   0  14   8     1528.18     1519.35     77.27 o 
   1  14   8      126.72       96.03     25.05 o 
   2  14   8       92.55       71.67     26.30 o 
   3  14   8      216.98      264.36     33.57 o 
  -7  15   8      109.37      141.27     45.96 o 
  -6  15   8      642.66      709.94     78.96 o 
  -5  15   8     1119.97     1120.74     61.81 o 
  -4  15   8      125.92      116.03     26.29 o 
  -3  15   8      396.71      394.44     34.13 o 
  -2  15   8      359.27      370.87     34.08 o 
  -1  15   8     2199.63     2116.74     95.76 o 
   0  15   8     1700.80     1758.55     87.39 o 
   1  15   8     1250.87     1267.70     69.96 o 
   2  15   8      446.18      458.08     45.51 o 
   3  15   8      574.37      597.71     48.65 o 
  -6  16   8      390.79      457.16     59.13 o 
  -4  16   8      363.51      347.44     45.54 o 
  -3  16   8      210.32      212.75     29.32 o 
  -2  16   8     2213.79     2110.48     96.16 o 
  -1  16   8      145.67       90.05     25.21 o 
   0  16   8     1366.30     1304.45     69.82 o 
   1  16   8      430.29      451.96     37.80 o 
   2  16   8      220.03      206.89     31.54 o 
   3  16   8      381.58      395.33     38.40 o 
  -4  17   8      289.77      319.31     34.81 o 
  -3  17   8     2166.69     2251.74    104.12 o 
  -2  17   8       36.64       31.39     23.95 o 
  -1  17   8     1842.82     1796.02     87.76 o 
   0  17   8      541.90      553.30     42.44 o 
   1  17   8     2037.71     2087.55     96.51 o 
   2  17   8      480.27      459.98     42.73 o 
  -4  18   8      114.48      137.27     28.68 o 
  -3  18   8       79.41       93.96     29.79 o 
  -2  18   8       79.08       63.62     25.30 o 
  -1  18   8       34.48       40.94     24.12 o 
   0  18   8      579.97      570.16     45.48 o 
   1  18   8      414.14      407.83     65.56 o 
   2  18   8       35.23       74.73     30.65 o 
  -4  19   8       10.54       11.91     27.34 o 
  -3  19   8     3169.48     3428.03    149.97 o 
  -2  19   8      551.08      569.66     45.48 o 
  -1  19   8       32.18       31.30     38.72 o 
   0  19   8       95.47      116.71     30.34 o 
   1  19   8     2209.63     2271.65    112.40 o 
  -4  20   8       10.97       27.02     27.33 o 
  -3  20   8      144.17      194.77     45.20 o 
  -2  20   8       51.60       35.19     28.11 o 
  -1  20   8       51.93       69.81     29.25 o 
   0  20   8       46.00       53.31     42.08 o 
   1  20   8      228.92      255.87     75.58 o 
  -4  21   8      399.47      451.91     45.23 o 
  -3  21   8     1845.07     2018.95     98.08 o 
  -2  21   8      817.95      889.73     61.00 o 
  -1  21   8      138.82      153.12     33.20 o 
   0  21   8     1088.94     1163.69     97.72 o 
  -3  22   8       23.87       19.86     29.96 o 
  -2  22   8       67.56       89.16     31.21 o 
  -1  22   8       96.89      110.47     33.61 o 
  -2 -20   9      261.54      283.89     63.82 o 
  -3 -19   9     1022.82      914.82    104.31 o 
  -2 -19   9       10.69       -0.77     33.55 o 
  -1 -19   9      973.10     1079.34     76.32 o 
  -4 -18   9      363.48      317.28     64.66 o 
  -3 -18   9      338.47      350.52     48.36 o 
  -2 -18   9        0.40       -7.22     32.63 o 
  -1 -18   9     1662.89     1742.42     96.51 o 
   0 -18   9      111.57       62.50     36.43 o 
  -5 -17   9      548.04      616.86     76.22 o 
  -4 -17   9      221.69      256.42     42.61 o 
  -3 -17   9      557.48      530.70     60.25 o 
  -2 -17   9      685.47      680.91     59.44 o 
  -1 -17   9     1317.50     1334.91     82.46 o 
   0 -17   9      325.90      349.62     48.06 o 
   1 -17   9      268.45      256.85     45.98 o 
  -5 -16   9      136.04      136.78     37.79 o 
  -4 -16   9      167.20      198.43     37.89 o 
  -3 -16   9      381.07      362.37     45.27 o 
  -2 -16   9      133.42      107.57     37.74 o 
  -1 -16   9      855.61      831.62     66.89 o 
   0 -16   9      152.02       88.50     36.61 o 
   1 -16   9      860.32      860.26     69.79 o 
  -5 -15   9      564.27      625.83     53.40 o 
  -4 -15   9     1911.70     1849.47    102.99 o 
  -3 -15   9      353.93      364.53     42.91 o 
  -2 -15   9     1184.16     1151.78     73.55 o 
  -1 -15   9      367.08      332.98     45.21 o 
   0 -15   9     1236.09     1234.93     77.53 o 
   1 -15   9      318.30      384.17     48.32 o 
   2 -15   9       61.76       55.90     55.95 o 
  -6 -14   9      423.69      438.58     49.60 o 
  -5 -14   9       66.26       52.72     31.30 o 
  -4 -14   9      414.07      406.07     45.16 o 
  -3 -14   9      772.49      674.71     55.36 o 
  -2 -14   9      402.11      390.51     45.25 o 
  -1 -14   9      199.27      174.73     37.09 o 
   0 -14   9      493.04      457.54     49.76 o 
   1 -14   9      142.34      167.75     38.85 o 
   2 -14   9     1185.74     1228.89     82.15 o 
  -6 -13   9       19.66       36.61     30.20 o 
  -5 -13   9       93.55       64.19     30.75 o 
  -4 -13   9     4288.18     3928.72    186.18 o 
  -3 -13   9      515.50      501.45     47.38 o 
  -2 -13   9       82.04       96.31     32.08 o 
  -1 -13   9      118.47       52.55     58.58 o 
   0 -13   9     2701.70     2697.86    290.95 o 
   1 -13   9        9.20      -22.03     31.52 o 
   2 -13   9        7.61        1.78     35.81 o 
  -6 -12   9      547.81      554.77     49.28 o 
  -5 -12   9       95.34      152.37     34.49 o 
  -4 -12   9      725.78      748.99     57.27 o 
  -3 -12   9      153.36      131.20     33.01 o 
  -2 -12   9      725.71      750.22     58.51 o 
  -1 -12   9      930.00      864.00     62.78 o 
   0 -12   9      130.37      140.08     35.59 o 
   1 -12   9      176.77      172.43     38.67 o 
   2 -12   9     3134.50     3122.67    151.70 o 
  -7 -11   9      148.71      175.17     53.72 o 
  -6 -11   9      185.68      176.53     35.68 o 
  -5 -11   9      198.07      221.55     40.57 o 
  -4 -11   9     2837.49     2761.97    136.34 o 
  -3 -11   9       13.80        7.26     26.82 o 
  -2 -11   9      910.42      934.08     63.58 o 
  -1 -11   9      162.57      127.88     33.51 o 
   0 -11   9     1406.40     1323.28    114.22 o 
   1 -11   9      649.37      676.74     56.70 o 
   2 -11   9      727.88      717.38     61.45 o 
   3 -11   9      214.58      181.65     62.82 o 
  -7 -10   9      146.23      150.40     36.29 o 
  -6 -10   9      218.62      187.96     42.72 o 
  -5 -10   9       25.03       21.29     28.55 o 
  -4 -10   9      122.39      122.11     30.57 o 
  -3 -10   9      835.99      817.41     57.22 o 
  -2 -10   9      800.87      871.02     59.31 o 
  -1 -10   9     1164.76     1089.07     72.36 o 
   0 -10   9      302.87      332.13     41.54 o 
   1 -10   9      327.15      331.28     44.18 o 
   2 -10   9     1089.93      943.92     73.87 o 
   3 -10   9       27.32       14.07     49.98 o 
  -7  -9   9      896.37      874.47     65.82 o 
  -6  -9   9      268.83      241.46     36.09 o 
  -5  -9   9      924.57      966.89     61.54 o 
  -4  -9   9     1033.35      992.86     61.19 o 
  -3  -9   9     1402.32     1417.10     78.34 o 
  -2  -9   9     1815.56     1962.79     96.85 o 
  -1  -9   9     1322.96     1336.13     59.78 o 
   0  -9   9      882.12      861.42     51.72 o 
   1  -9   9      381.04      395.75     75.22 o 
   2  -9   9      730.07      655.93     76.89 o 
   3  -9   9     1145.09     1118.58    110.67 o 
  -7  -8   9       22.87        6.48     28.93 o 
  -6  -8   9       72.70       66.33     30.10 o 
  -5  -8   9      377.23      380.33     53.69 o 
  -4  -8   9        2.66       12.38     25.09 o 
  -3  -8   9     1530.46     1507.85     74.00 o 
  -2  -8   9      890.69      835.97     46.24 o 
  -1  -8   9     3592.41     3453.25    125.72 o 
   0  -8   9      638.10      658.33     41.15 o 
   1  -8   9      510.00      493.14     36.58 o 
   2  -8   9      772.18      704.30     59.06 o 
   3  -8   9     1662.05     1697.41    146.13 o 
  -7  -7   9     1196.89     1342.35     80.28 o 
  -6  -7   9      122.00      111.48     30.27 o 
  -5  -7   9       56.50       29.61     26.01 o 
  -4  -7   9      369.95      337.93     33.71 o 
  -3  -7   9     2731.13     2696.11     97.96 o 
  -2  -7   9      500.94      484.44     32.61 o 
  -1  -7   9     2970.04     2955.24    107.85 o 
   0  -7   9       74.44       66.70     26.82 o 
   1  -7   9       74.00       36.10     26.80 o 
   2  -7   9       84.92       78.76     27.18 o 
   3  -7   9     2416.52     2270.71    179.52 o 
  -7  -6   9       62.24       78.52     31.36 o 
  -6  -6   9       68.57       88.19     28.96 o 
  -5  -6   9      375.48      342.70     37.63 o 
  -4  -6   9      191.26      179.97     22.76 o 
  -3  -6   9     1533.20     1508.45     62.26 o 
  -2  -6   9        6.01       -6.88     16.55 o 
  -1  -6   9     5942.72     5908.44    196.55 o 
   0  -6   9      111.31      105.41     22.03 o 
   1  -6   9       90.99      102.69     24.45 o 
   2  -6   9      464.57      493.53     44.78 o 
   3  -6   9     1808.72     1892.54     93.48 o 
  -7  -5   9      963.23      969.20     66.88 o 
  -6  -5   9      194.19      204.94     33.55 o 
  -5  -5   9      335.18      340.06     27.30 o 
  -4  -5   9      155.02      159.35     26.56 o 
  -3  -5   9     4712.25     4695.74    163.64 o 
  -2  -5   9      730.98      783.88     40.74 o 
  -1  -5   9     2477.43     2542.67     97.53 o 
   0  -5   9       60.81       39.27     20.70 o 
   1  -5   9      196.67      182.48     44.39 o 
   2  -5   9      176.26      146.80     29.81 o 
   3  -5   9     2215.82     2408.28    115.26 o 
  -8  -4   9       44.38      -14.13     49.75 o 
  -7  -4   9       37.63       56.72     29.54 o 
  -6  -4   9      353.35      346.72     46.40 o 
  -5  -4   9      195.41      197.83     22.89 o 
  -4  -4   9       67.64       79.03     26.84 o 
  -3  -4   9     1133.16     1085.26     49.27 o 
  -2  -4   9      618.41      613.62     36.68 o 
  -1  -4   9     4286.90     4254.73    145.38 o 
   0  -4   9      229.94      251.67     27.46 o 
   1  -4   9     1030.53     1029.32     62.99 o 
   2  -4   9     1058.06     1113.43     66.16 o 
   3  -4   9      697.01      793.83     57.46 o 
  -8  -3   9      227.71      254.40     62.99 o 
  -7  -3   9      474.34      517.79     46.30 o 
  -6  -3   9      267.63      279.28     36.18 o 
  -5  -3   9      720.01      774.71     41.07 o 
  -4  -3   9     1630.01     1613.06     66.49 o 
  -3  -3   9      365.09      336.47     26.67 o 
  -2  -3   9     1271.33     1355.18     58.98 o 
  -1  -3   9     1602.91     1654.53     68.83 o 
   0  -3   9     3957.49     3821.73    137.19 o 
   1  -3   9      427.50      459.90     38.03 o 
   2  -3   9      480.80      442.65     42.01 o 
   3  -3   9      627.56      669.51     52.39 o 
  -8  -2   9      311.27      329.23     67.29 o 
  -7  -2   9      136.69      126.64     32.98 o 
  -6  -2   9      684.45      664.37     51.58 o 
  -5  -2   9        2.98        7.93     16.92 o 
  -4  -2   9      322.55      338.80     26.99 o 
  -3  -2   9      999.11     1009.53     45.98 o 
  -2  -2   9      167.30      173.53     21.33 o 
  -1  -2   9      153.00      184.05     23.06 o 
   0  -2   9      597.44      614.00     45.64 o 
   1  -2   9      499.87      492.90     42.06 o 
   2  -2   9     3831.23     4083.82    171.69 o 
   3  -2   9      138.94      173.26     30.50 o 
   4  -2   9      378.09      370.94     68.52 o 
  -8  -1   9      114.27      105.56     36.02 o 
  -7  -1   9       26.55        2.90     28.15 o 
  -6  -1   9      113.99      144.98     30.28 o 
  -5  -1   9      211.57      203.68     23.01 o 
  -4  -1   9     5851.73     5922.80    196.90 o 
  -3  -1   9       74.37       58.88     18.58 o 
  -2  -1   9      560.44      614.57     34.99 o 
  -1  -1   9      172.78      186.13     24.03 o 
   0  -1   9     4959.55     5002.23    205.95 o 
   1  -1   9      480.33      481.91     38.73 o 
   2  -1   9      156.04      195.09     29.81 o 
   3  -1   9       33.31        0.53     27.40 o 
   4  -1   9       96.10      126.81     50.03 o 
  -8   0   9      816.19      783.18     60.25 o 
  -7   0   9       61.05      108.93     32.74 o 
  -6   0   9     1156.05     1184.67     70.07 o 
  -5   0   9        4.36       -2.03     16.93 o 
  -4   0   9     1157.43     1075.01     48.48 o 
  -3   0   9        4.19       -1.73     16.47 o 
  -2   0   9      929.69      976.70     45.99 o 
  -1   0   9       11.49       -6.81     27.64 o 
   0   0   9       25.43        0.27     20.56 o 
   1   0   9        7.16       -1.93     20.02 o 
   2   0   9     4761.23     5001.51    209.26 o 
   3   0   9        3.40      -13.97     23.53 o 
   4   0   9        6.68        1.12     47.13 o 
  -8   1   9      125.73      125.58     48.69 o 
  -7   1   9       37.13       25.02     27.04 o 
  -6   1   9      162.61      186.23     31.10 o 
  -5   1   9      207.15      193.30     22.18 o 
  -4   1   9     5848.33     5842.01    196.71 o 
  -3   1   9       92.36       95.19     18.07 o 
  -2   1   9      527.92      519.51     33.11 o 
  -1   1   9      186.99      185.87     34.29 o 
   0   1   9     4867.95     4947.98    205.59 o 
   1   1   9      467.85      447.64     38.05 o 
   2   1   9      136.56      110.86     28.32 o 
   3   1   9       59.24      101.04     28.25 o 
   4   1   9      124.63      162.10     51.87 o 
  -8   2   9      319.65      371.50     57.46 o 
  -7   2   9      192.99      239.71     35.24 o 
  -6   2   9      800.99      770.66     51.79 o 
  -5   2   9        7.94       -5.02     16.78 o 
  -4   2   9      411.66      411.61     28.04 o 
  -3   2   9      955.92      930.34     44.50 o 
  -2   2   9      213.04      218.42     26.32 o 
  -1   2   9      118.53       97.88     22.87 o 
   0   2   9      624.62      634.73     43.72 o 
   1   2   9      639.46      667.55     44.14 o 
   2   2   9     3785.76     3904.85    169.59 o 
   3   2   9       98.75      113.40     28.92 o 
  -8   3   9      181.18      151.05     46.35 o 
  -7   3   9      338.40      383.09     41.15 o 
  -6   3   9      279.27      276.62     35.85 o 
  -5   3   9      752.85      765.25     40.77 o 
  -4   3   9     1722.72     1731.10     66.28 o 
  -3   3   9      336.29      357.10     25.82 o 
  -2   3   9     1459.59     1523.13     72.22 o 
  -1   3   9     1748.11     1696.38     85.46 o 
   0   3   9     3981.99     3919.56    163.48 o 
   1   3   9      438.71      470.08     37.33 o 
   2   3   9      527.74      556.73     42.48 o 
   3   3   9      585.05      634.97     54.00 o 
  -8   4   9       65.45       55.84     44.89 o 
  -7   4   9       66.41       55.30     27.43 o 
  -6   4   9      339.72      370.64     38.60 o 
  -5   4   9      102.76       98.85     20.38 o 
  -4   4   9       62.93       70.48     18.65 o 
  -3   4   9     1161.72     1119.42     59.31 o 
  -2   4   9      639.22      606.33     42.17 o 
  -1   4   9     4191.52     4013.86    225.09 o 
   0   4   9      210.56      234.00     27.58 o 
   1   4   9     1152.88     1166.47     61.75 o 
   2   4   9     1135.86     1146.34     63.43 o 
   3   4   9      827.07      826.93     76.28 o 
  -7   5   9      861.51     1017.01     65.32 o 
  -6   5   9      194.51      261.49     32.96 o 
  -5   5   9      270.13      299.65     25.91 o 
  -4   5   9      230.13      230.86     23.07 o 
  -3   5   9     4907.28     4887.43    196.77 o 
  -2   5   9      624.28      588.27     44.69 o 
  -1   5   9     2671.92     2693.27    115.43 o 
   0   5   9       55.55       43.09     20.85 o 
   1   5   9      139.60      153.58     26.59 o 
   2   5   9       87.65      113.18     26.30 o 
   3   5   9     2122.91     2299.41    152.16 o 
  -7   6   9       74.72      115.92     31.42 o 
  -6   6   9       54.97       21.09     26.63 o 
  -5   6   9      340.44      371.23     23.41 o 
  -4   6   9      129.02      101.79     19.29 o 
  -3   6   9     1461.39     1400.36     72.27 o 
  -2   6   9       14.41       16.66     18.54 o 
  -1   6   9     5654.60     5558.49    233.58 o 
   0   6   9       84.78       91.67     22.94 o 
   1   6   9       56.26       69.91     24.10 o 
   2   6   9      475.15      516.91     56.73 o 
   3   6   9     1555.74     1555.46    119.22 o 
  -7   7   9     1160.64     1286.71     77.58 o 
  -6   7   9      152.33      188.24     31.37 o 
  -5   7   9       89.95       87.94     16.97 o 
  -4   7   9      313.57      298.95     36.66 o 
  -3   7   9     2645.16     2580.89    188.10 o 
  -2   7   9      514.11      475.89     37.86 o 
  -1   7   9     2887.35     2780.87    124.81 o 
   0   7   9       80.46       65.48     21.98 o 
   1   7   9       69.94       38.89     23.23 o 
   2   7   9       48.74       73.99     33.56 o 
   3   7   9     2702.42     2756.07    162.77 o 
  -7   8   9       65.18       65.27     30.44 o 
  -6   8   9      127.91       93.73     28.44 o 
  -5   8   9      336.60      341.00     26.32 o 
  -4   8   9        0.06      -14.21     16.27 o 
  -3   8   9     1615.64     1562.95     75.49 o 
  -2   8   9      799.82      736.88     58.05 o 
  -1   8   9     3609.09     3474.57    147.20 o 
   0   8   9      672.32      687.54     77.62 o 
   1   8   9      459.28      458.61     53.10 o 
   2   8   9      839.42      807.12     90.77 o 
   3   8   9     1746.04     1816.68     87.28 o 
  -7   9   9      905.66     1000.23     65.73 o 
  -6   9   9      263.92      281.44     36.47 o 
  -5   9   9      875.36      940.29     44.74 o 
  -4   9   9      859.44      868.08     43.61 o 
  -3   9   9     1357.43     1325.26     55.53 o 
  -2   9   9     1734.34     1736.87     68.99 o 
  -1   9   9     1301.00     1234.45     65.70 o 
   0   9   9      910.66      816.84     51.00 o 
   1   9   9      382.52      400.52     36.08 o 
   2   9   9      809.55      831.40     52.17 o 
   3   9   9     1055.16     1155.43     92.30 o 
  -7  10   9      143.71      166.10     33.85 o 
  -6  10   9      129.35      157.63     46.74 o 
  -5  10   9       35.82       44.16     18.99 o 
  -4  10   9      140.61      133.44     21.23 o 
  -3  10   9      834.17      837.11     40.79 o 
  -2  10   9      877.95      825.14     40.60 o 
  -1  10   9     1210.34     1201.22     62.01 o 
   0  10   9      297.56      252.22     29.31 o 
   1  10   9      393.23      353.14     37.30 o 
   2  10   9     1091.77     1147.52     62.80 o 
   3  10   9       30.73        7.22     26.16 o 
  -7  11   9      169.88      165.29     34.62 o 
  -6  11   9      185.53      226.32     46.96 o 
  -5  11   9      265.83      261.66     24.77 o 
  -4  11   9     2979.61     3031.21    104.26 o 
  -3  11   9        8.76        7.21     17.35 o 
  -2  11   9      898.78      896.89     43.53 o 
  -1  11   9      221.16      247.48     29.08 o 
   0  11   9     1410.16     1374.06     70.18 o 
   1  11   9      576.88      584.67     44.79 o 
   2  11   9      680.00      742.98     65.11 o 
   3  11   9      251.72      265.71     48.13 o 
  -6  12   9      549.33      548.01     66.06 o 
  -5  12   9      102.92      123.14     22.10 o 
  -4  12   9      777.31      777.29     40.71 o 
  -3  12   9      155.22      179.18     22.05 o 
  -2  12   9      765.05      747.52     49.24 o 
  -1  12   9      851.57      836.21     51.94 o 
   0  12   9      116.76       73.35     24.42 o 
   1  12   9      186.47      158.06     28.04 o 
   2  12   9     3001.91     3023.26    191.03 o 
  -6  13   9       22.20       52.66     42.27 o 
  -5  13   9      100.41      104.62     26.93 o 
  -4  13   9     4175.75     4310.32    143.07 o 
  -3  13   9      534.52      507.55     39.25 o 
  -2  13   9       91.47       99.34     26.40 o 
  -1  13   9      118.31      104.78     25.69 o 
   0  13   9     2738.92     2634.67    117.13 o 
   1  13   9        5.23        9.56     23.96 o 
   2  13   9        5.68       14.79     27.68 o 
  -6  14   9      520.65      540.69     61.87 o 
  -5  14   9       82.93       83.82     25.63 o 
  -4  14   9      380.40      417.72     37.51 o 
  -3  14   9      766.31      786.61     51.07 o 
  -2  14   9      381.18      400.11     35.69 o 
  -1  14   9      169.00      171.26     39.87 o 
   0  14   9      528.77      528.10     62.21 o 
   1  14   9       75.00       60.11     27.73 o 
   2  14   9     1325.76     1309.68     71.00 o 
  -6  15   9      243.87      276.68     54.78 o 
  -4  15   9     2020.69     2035.84     93.29 o 
  -3  15   9      352.14      379.46     52.10 o 
  -2  15   9     1035.72      991.24     60.54 o 
  -1  15   9      535.32      505.15     40.14 o 
   0  15   9     1110.80     1014.78     62.33 o 
   1  15   9      325.45      322.00     40.65 o 
   2  15   9       80.50       66.66     30.75 o 
  -4  16   9      159.89      173.25     31.38 o 
  -3  16   9      381.19      374.15     38.08 o 
  -2  16   9      111.34      114.91     27.13 o 
  -1  16   9      928.52      916.96     57.09 o 
   0  16   9       89.80       83.93     28.36 o 
   1  16   9      875.22      884.03     58.75 o 
  -4  17   9      276.76      283.82     35.81 o 
  -3  17   9      662.23      702.07     49.88 o 
  -2  17   9      729.33      738.72     51.86 o 
  -1  17   9     1195.03     1191.62     68.90 o 
   0  17   9      309.57      309.50     37.09 o 
   1  17   9      310.94      310.59     37.17 o 
  -4  18   9      330.05      328.66     37.55 o 
  -3  18   9      381.48      408.35     41.15 o 
  -2  18   9        0.24      -24.28     24.28 o 
  -1  18   9     1471.93     1446.45     80.27 o 
   0  18   9       99.31       92.45     29.29 o 
  -3  19   9      901.41      921.58     62.68 o 
  -2  19   9       11.73      -14.37     26.67 o 
  -1  19   9     1006.00     1108.35     68.23 o 
  -3 -16  10      778.17      819.72     65.74 o 
  -2 -16  10      573.15      589.06     58.08 o 
  -1 -16  10      466.21      409.63     52.99 o 
  -4 -15  10      271.64      233.86     61.65 o 
  -3 -15  10      192.12      209.39     42.61 o 
  -2 -15  10       94.32       62.11     38.07 o 
  -1 -15  10      186.07      197.62     44.16 o 
  -4 -14  10      447.15      487.88     82.25 o 
  -3 -14  10       71.52       39.99     34.69 o 
  -2 -14  10     2072.76     1974.90    111.60 o 
  -1 -14  10      129.48      143.64     42.73 o 
   0 -14  10      108.98      103.99     39.53 o 
  -5 -13  10      102.15       63.60     36.73 o 
  -4 -13  10      910.85      865.26     65.00 o 
  -3 -13  10      114.15       86.34     37.90 o 
  -2 -13  10      238.84      235.37     43.92 o 
  -1 -13  10       24.68      -14.72     40.96 o 
   0 -13  10       63.01       27.41     34.72 o 
  -5 -12  10      344.36      419.13     95.21 o 
  -4 -12  10       77.56       34.74     31.14 o 
  -3 -12  10       16.30       25.09     31.41 o 
  -2 -12  10     2813.00     2663.36    138.59 o 
  -1 -12  10      123.47      160.04     40.56 o 
   0 -12  10      467.93      525.76     53.99 o 
   1 -12  10      280.93      317.95     69.41 o 
  -6 -11  10      351.10      348.10     71.42 o 
  -5 -11  10      241.88      257.17     39.34 o 
  -4 -11  10      358.99      398.10     44.35 o 
  -3 -11  10      701.60      690.32     57.24 o 
  -2 -11  10      542.40      541.41     53.33 o 
  -1 -11  10      476.36      431.32     51.74 o 
   0 -11  10       39.67       45.79     35.79 o 
   1 -11  10      117.16      114.16     38.26 o 
  -6 -10  10      411.06      405.52     46.12 o 
  -5 -10  10      212.76      241.82     37.10 o 
  -4 -10  10      930.74      951.50     65.81 o 
  -3 -10  10      298.56      321.91     41.84 o 
  -2 -10  10     1737.54     1751.86     95.70 o 
  -1 -10  10      612.73      590.78     55.49 o 
   0 -10  10     1424.53     1425.32     92.92 o 
   1 -10  10      871.81      876.42     73.47 o 
  -6  -9  10      734.11      703.23     58.23 o 
  -5  -9  10      674.56      708.60     56.90 o 
  -4  -9  10       64.22       86.82     30.78 o 
  -3  -9  10      914.43      884.26     62.64 o 
  -2  -9  10      430.16      452.22     99.37 o 
  -1  -9  10     1514.78     1586.29    126.25 o 
   0  -9  10      494.75      589.91     67.04 o 
   1  -9  10      461.99      451.49     53.12 o 
  -6  -8  10      122.71      119.14     33.62 o 
  -5  -8  10     1747.57     1820.24    122.68 o 
  -4  -8  10      683.39      722.12     56.89 o 
  -3  -8  10      376.71      388.44     33.33 o 
  -2  -8  10      161.50      146.43     25.91 o 
  -1  -8  10      257.21      240.17     44.37 o 
   0  -8  10      958.69      971.80     54.44 o 
   1  -8  10     2870.34     2771.36    130.25 o 
  -6  -7  10      117.81      171.00     37.48 o 
  -5  -7  10     3164.90     3239.76    149.52 o 
  -4  -7  10       45.90       40.02     20.56 o 
  -3  -7  10      246.48      280.96     28.15 o 
  -2  -7  10       82.54       85.49     23.26 o 
  -1  -7  10     2859.66     2941.17    113.91 o 
   0  -7  10      144.35      125.26     26.39 o 
   1  -7  10      495.00      540.08     47.05 o 
   2  -7  10       38.42       21.95     31.25 o 
  -6  -6  10       18.23       25.60     32.01 o 
  -5  -6  10     1534.71     1509.00     85.38 o 
  -4  -6  10       21.00       35.90     28.66 o 
  -3  -6  10     1085.02     1103.47     52.06 o 
  -2  -6  10       91.87       80.38     23.71 o 
  -1  -6  10      482.20      500.04     37.49 o 
   0  -6  10        5.54       11.82     23.98 o 
   1  -6  10     5834.72     6047.61    255.73 o 
   2  -6  10      186.70      222.18     36.93 o 
  -7  -5  10       72.22      126.81     56.79 o 
  -6  -5  10       68.42       61.06     57.46 o 
  -5  -5  10     1667.01     1675.10    104.71 o 
  -4  -5  10      237.73      223.50     26.57 o 
  -3  -5  10      598.86      648.69     38.97 o 
  -2  -5  10      207.73      210.84     27.90 o 
  -1  -5  10     2301.76     2476.99     95.14 o 
   0  -5  10      334.53      378.44     39.08 o 
   1  -5  10      348.57      389.24     40.09 o 
   2  -5  10      150.25      211.47     34.77 o 
  -7  -4  10      507.81      505.67     53.16 o 
  -6  -4  10       34.27       35.61     31.44 o 
  -5  -4  10     1069.52     1160.35     52.97 o 
  -4  -4  10      971.25     1068.22     51.70 o 
  -3  -4  10      801.78      784.55     44.69 o 
  -2  -4  10     1040.04     1043.84     51.39 o 
  -1  -4  10      635.18      673.35     42.76 o 
   0  -4  10      766.03      778.96     51.42 o 
   1  -4  10     2292.34     2399.28    176.37 o 
   2  -4  10       67.59       52.11     30.21 o 
  -7  -3  10      183.69      235.78     39.95 o 
  -6  -3  10      470.81      534.29     61.17 o 
  -5  -3  10      905.81      905.53     47.44 o 
  -4  -3  10      260.54      255.10     26.49 o 
  -3  -3  10      553.10      526.60     34.37 o 
  -2  -3  10      496.26      522.22     35.41 o 
  -1  -3  10      440.42      425.45     44.78 o 
   0  -3  10      217.08      251.70     40.99 o 
   1  -3  10      170.77      180.88     31.04 o 
   2  -3  10      651.01      625.60     51.53 o 
  -7  -2  10      318.86      324.92     42.30 o 
  -6  -2  10      483.63      530.25     84.07 o 
  -5  -2  10      194.97      181.87     25.48 o 
  -4  -2  10      488.92      471.06     32.50 o 
  -3  -2  10      626.54      677.07     50.36 o 
  -2  -2  10     3793.98     3915.05    137.83 o 
  -1  -2  10      260.84      259.14     32.75 o 
   0  -2  10     1007.67      966.95     59.64 o 
   1  -2  10      731.48      763.49     53.34 o 
   2  -2  10     1268.90     1285.08     76.67 o 
  -7  -1  10        7.75      -16.49     31.32 o 
  -6  -1  10       73.36      105.42     31.96 o 
  -5  -1  10      133.32      133.38     23.29 o 
  -4  -1  10     2405.52     2532.93     89.20 o 
  -3  -1  10      257.74      249.64     26.22 o 
  -2  -1  10      606.95      615.38     46.05 o 
  -1  -1  10       65.66       86.50     27.23 o 
   0  -1  10      238.72      249.96     31.25 o 
   1  -1  10      261.88      242.77     35.09 o 
   2  -1  10      655.93      700.46     53.38 o 
  -7   0  10       19.53       41.22     30.18 o 
  -6   0  10     1141.84     1195.15     73.84 o 
  -5   0  10      276.09      278.94     27.05 o 
  -4   0  10      206.22      198.78     24.73 o 
  -3   0  10       77.55       90.86     20.82 o 
  -2   0  10     7222.99     7082.09    287.27 o 
  -1   0  10      129.14      102.99     26.55 o 
   0   0  10       36.65       51.15     25.50 o 
   1   0  10       14.96      -17.73     24.24 o 
   2   0  10     3149.29     3247.78    145.19 o 
  -7   1  10       10.25      -11.97     31.76 o 
  -6   1  10       80.49      116.65     30.34 o 
  -5   1  10      116.55      102.10     23.07 o 
  -4   1  10     2038.70     2096.39     86.41 o 
  -3   1  10      278.34      256.96     32.38 o 
  -2   1  10      556.21      553.36     43.86 o 
  -1   1  10       81.23       67.93     26.34 o 
   0   1  10      237.89      249.62     32.10 o 
   1   1  10      254.09      258.40     34.69 o 
   2   1  10      708.45      777.38     54.69 o 
  -7   2  10      237.25      262.10     39.96 o 
  -6   2  10      578.61      573.00     47.99 o 
  -5   2  10      204.29      218.83     25.36 o 
  -4   2  10      464.98      479.76     32.30 o 
  -3   2  10      629.88      629.85     46.43 o 
  -2   2  10     3747.20     3839.98    165.68 o 
  -1   2  10      286.96      302.25     32.91 o 
   0   2  10      954.02      947.49     58.60 o 
   1   2  10      722.49      669.41     52.29 o 
   2   2  10     1266.45     1271.17     71.17 o 
  -7   3  10      255.55      287.95     38.94 o 
  -6   3  10      390.18      356.67     41.20 o 
  -5   3  10      934.24      902.83     46.82 o 
  -4   3  10      332.62      335.45     33.28 o 
  -3   3  10      444.42      448.34     38.67 o 
  -2   3  10      463.81      468.55     38.25 o 
  -1   3  10      395.74      386.41     36.20 o 
   0   3  10      250.44      263.67     30.99 o 
   1   3  10      150.00      127.99     29.14 o 
   2   3  10      703.89      748.76     53.78 o 
  -7   4  10      453.96      526.61     47.79 o 
  -6   4  10       65.37       66.25     30.94 o 
  -5   4  10      971.75      947.26     50.44 o 
  -4   4  10     1018.67     1039.86    107.69 o 
  -3   4  10      912.04      897.73     58.85 o 
  -2   4  10     1119.43     1093.62     60.13 o 
  -1   4  10      684.50      726.52     49.05 o 
   0   4  10      593.96      582.67     45.36 o 
   1   4  10     2198.25     2423.40    112.71 o 
   2   4  10       62.90       35.45     27.68 o 
  -7   5  10       90.27       79.46     43.67 o 
  -6   5  10      107.45      122.08     32.43 o 
  -5   5  10     1690.20     1666.86     83.28 o 
  -4   5  10      246.48      247.16     30.62 o 
  -3   5  10      485.91      513.50     41.95 o 
  -2   5  10      150.51      176.71     28.32 o 
  -1   5  10     2251.48     2328.18    140.02 o 
   0   5  10      427.61      446.81     38.45 o 
   1   5  10      334.63      342.43     36.57 o 
   2   5  10       80.34       64.55     38.31 o 
  -6   6  10       22.20       26.87     28.68 o 
  -5   6  10     1541.69     1602.45     65.10 o 
  -4   6  10       36.69        6.64     22.49 o 
  -3   6  10     1040.79      968.32     58.92 o 
  -2   6  10      117.49       94.45     24.06 o 
  -1   6  10      544.23      550.05     51.26 o 
   0   6  10        7.17        7.60     21.02 o 
   1   6  10     5972.59     6238.77    349.55 o 
   2   6  10      152.86       93.14     42.16 o 
  -6   7  10      106.39      124.97     48.41 o 
  -5   7  10     3148.90     3178.03    113.57 o 
  -4   7  10       58.52       65.35     25.42 o 
  -3   7  10      234.59      205.06     29.38 o 
  -2   7  10      110.19      119.27     26.86 o 
  -1   7  10     3051.20     3097.20    147.11 o 
   0   7  10      121.24      119.56     36.49 o 
   1   7  10      442.30      469.11     57.46 o 
   2   7  10       60.85       37.69     35.90 o 
  -6   8  10      106.25      135.08     48.19 o 
  -5   8  10     1713.81     1732.69     70.07 o 
  -4   8  10      749.30      705.81     40.28 o 
  -3   8  10      414.20      383.59     36.15 o 
  -2   8  10      194.65      203.81     28.86 o 
  -1   8  10      260.78      259.65     31.97 o 
   0   8  10     1047.24     1111.26     85.27 o 
   1   8  10     2828.34     2794.93    176.62 o 
   2   8  10       93.80       84.83     31.38 o 
  -6   9  10      716.11      703.91     76.61 o 
  -5   9  10      699.42      709.57     41.10 o 
  -4   9  10      112.59      104.08     22.95 o 
  -3   9  10      922.38      905.59     44.74 o 
  -2   9  10      419.27      413.76     30.88 o 
  -1   9  10     1465.73     1470.04     76.91 o 
   0   9  10      456.51      426.81     40.27 o 
   1   9  10      448.45      522.99     43.32 o 
  -6  10  10      346.16      382.11     58.24 o 
  -5  10  10      143.32      123.85     23.97 o 
  -4  10  10      808.68      789.18     44.04 o 
  -3  10  10      325.53      331.95     27.85 o 
  -2  10  10     1639.24     1574.86     65.74 o 
  -1  10  10      523.88      540.17     42.73 o 
   0  10  10     1575.44     1640.62     81.20 o 
   1  10  10     1020.26     1056.74     61.20 o 
  -6  11  10      333.44      409.58     59.02 o 
  -5  11  10      265.98      264.94     33.98 o 
  -4  11  10      311.21      289.23     27.87 o 
  -3  11  10      687.83      656.23     44.41 o 
  -2  11  10      581.47      589.51     50.23 o 
  -1  11  10      574.56      599.04     45.16 o 
   0  11  10       93.48       92.60     28.89 o 
   1  11  10      149.92      176.99     45.40 o 
  -5  12  10      365.79      356.43     37.53 o 
  -4  12  10      121.91      144.00     23.53 o 
  -3  12  10        9.42      -18.59     25.18 o 
  -2  12  10     3011.88     2873.93    146.80 o 
  -1  12  10       91.85       91.37     26.75 o 
   0  12  10      367.37      397.60     40.98 o 
   1  12  10      255.09      283.05     37.79 o 
  -5  13  10      103.91      147.12     28.04 o 
  -4  13  10      815.43      778.41     55.67 o 
  -3  13  10      121.00      102.89     28.27 o 
  -2  13  10      159.39      156.60     31.44 o 
  -1  13  10       30.92       19.52     26.79 o 
   0  13  10       72.24       75.52     27.42 o 
  -4  14  10      379.05      405.27     40.19 o 
  -3  14  10       79.53       62.19     30.99 o 
  -2  14  10     1983.45     1948.78     94.27 o 
  -1  14  10      141.25      132.97     29.69 o 
   0  14  10      101.30       63.59     29.36 o 
  -4  15  10      329.98      354.62     37.92 o 
  -3  15  10      168.17      180.48     32.41 o 
  -2  15  10       74.17       61.29     30.08 o 
  -1  15  10      150.25      176.69     32.48 o 
  -3  16  10      748.64      754.57     56.89 o 
  -2  16  10      548.04      523.53     45.35 o 
  -3 -11  11        9.96       -1.60     36.86 o 
  -2 -11  11      332.81      408.86     72.81 o 
  -4 -10  11      807.84      944.16     71.85 o 
  -3 -10  11      735.29      754.45     63.29 o 
  -2 -10  11      631.41      649.83     61.71 o 
  -1 -10  11      672.11      745.23     93.70 o 
  -4  -9  11      242.29      273.57     42.67 o 
  -3  -9  11       41.88       86.18     38.69 o 
  -2  -9  11      557.15      629.24     61.26 o 
  -1  -9  11      137.52      163.09     42.82 o 
  -4  -8  11      434.28      492.42     55.59 o 
  -3  -8  11     3712.79     3923.78    178.37 o 
  -2  -8  11      201.24      198.71     30.41 o 
  -1  -8  11      835.73      927.99     55.26 o 
  -5  -7  11      656.42      705.08     58.42 o 
  -4  -7  11        7.49       15.59     32.40 o 
  -3  -7  11        7.42      -15.08     24.13 o 
  -2  -7  11       51.97       54.65     26.29 o 
  -1  -7  11      633.35      668.37     53.46 o 
   0  -7  11       50.10       72.26     37.91 o 
  -5  -6  11       12.16       -1.34     29.95 o 
  -4  -6  11      144.41      164.70     27.94 o 
  -3  -6  11     3617.97     3737.03    138.27 o 
  -2  -6  11      351.20      385.12     35.22 o 
  -1  -6  11       68.18       66.65     30.17 o 
   0  -6  11       38.22       26.50     29.87 o 
  -5  -5  11      547.30      578.36     40.84 o 
  -4  -5  11       68.33       74.63     25.59 o 
  -3  -5  11       21.65       13.56     22.71 o 
  -2  -5  11      108.27      118.96     26.66 o 
  -1  -5  11     1115.97     1167.36    108.16 o 
   0  -5  11      258.31      297.95     44.56 o 
  -5  -4  11      479.03      559.24     41.13 o 
  -4  -4  11      460.65      569.73     38.45 o 
  -3  -4  11     2259.00     2385.05     94.59 o 
  -2  -4  11      105.02      113.74     31.39 o 
  -1  -4  11      704.15      688.06     55.20 o 
   0  -4  11      224.98      260.53     37.87 o 
  -5  -3  11      107.02       95.50     25.67 o 
  -4  -3  11      322.83      330.42     33.00 o 
  -3  -3  11       40.93       36.30     28.76 o 
  -2  -3  11      544.29      587.18     47.17 o 
  -1  -3  11       79.81       67.30     29.95 o 
   0  -3  11      320.84      373.31     40.01 o 
  -5  -2  11      129.73      147.37     26.49 o 
  -4  -2  11      689.91      678.80     42.69 o 
  -3  -2  11      568.26      615.21     48.86 o 
  -2  -2  11      698.24      714.33     53.36 o 
  -1  -2  11      993.11     1065.45     66.09 o 
   0  -2  11     2324.22     2361.08    131.92 o 
  -5  -1  11       41.43       42.98     23.52 o 
  -4  -1  11      705.03      711.14     43.12 o 
  -3  -1  11      121.53      105.78     30.09 o 
  -2  -1  11      862.77      888.57     57.90 o 
  -1  -1  11      138.13      179.67     32.99 o 
   0  -1  11     1560.78     1622.10     86.06 o 
  -5   0  11        1.39      -20.73     20.73 o 
  -4   0  11      367.61      448.28     42.23 o 
  -3   0  11       51.25       73.49     28.44 o 
  -2   0  11      613.18      564.34     45.08 o 
  -1   0  11        2.45        2.01     26.49 o 
   0   0  11     2381.20     2518.73    118.77 o 
  -5   1  11       24.15       13.36     21.92 o 
  -4   1  11      663.13      679.42     51.38 o 
  -3   1  11       92.43       89.77     35.77 o 
  -2   1  11      832.76      865.82     56.91 o 
  -1   1  11      118.67      137.12     31.13 o 
   0   1  11     1601.80     1611.75     84.98 o 
  -5   2  11      124.82      153.56     31.24 o 
  -4   2  11      561.81      550.31     46.86 o 
  -3   2  11      509.87      549.04     45.44 o 
  -2   2  11      566.98      537.63     47.77 o 
  -1   2  11      911.37      953.81     63.82 o 
   0   2  11     2315.19     2413.30    113.57 o 
  -5   3  11      187.08      202.72     39.37 o 
  -4   3  11      412.70      370.97     39.46 o 
  -3   3  11       23.82        1.56     27.30 o 
  -2   3  11      509.39      473.44     48.36 o 
  -1   3  11       84.59       56.72     28.55 o 
   0   3  11      262.84      302.24     37.25 o 
  -5   4  11      432.96      458.48     60.06 o 
  -4   4  11      434.67      455.79     42.88 o 
  -3   4  11     2335.81     2384.98    111.85 o 
  -2   4  11      131.98      171.30     32.08 o 
  -1   4  11      803.85      763.23     53.70 o 
   0   4  11      241.95      278.70     49.86 o 
  -5   5  11      583.11      628.55     50.32 o 
  -4   5  11      102.05      111.75     30.82 o 
  -3   5  11       39.56       17.20     25.84 o 
  -2   5  11       97.43       81.97     26.81 o 
  -1   5  11     1003.17     1105.84     66.36 o 
   0   5  11      219.56      217.65     56.26 o 
  -5   6  11       25.80       18.81     27.22 o 
  -4   6  11      139.95      115.67     28.43 o 
  -3   6  11     3701.10     3874.02    167.21 o 
  -2   6  11      370.87      357.78     38.80 o 
  -1   6  11       74.76       80.90     26.95 o 
   0   6  11       13.33       17.03     39.20 o 
  -5   7  11      636.07      697.11     51.86 o 
  -4   7  11        7.44        6.32     21.66 o 
  -3   7  11       10.73       11.62     25.32 o 
  -2   7  11       81.04       87.05     26.51 o 
  -1   7  11      693.60      720.91     52.45 o 
   0   7  11       34.95        5.97     36.80 o 
  -4   8  11      396.32      407.23     32.56 o 
  -3   8  11     3669.16     3737.84    133.88 o 
  -2   8  11      138.05      146.37     30.30 o 
  -1   8  11      818.51      782.37     79.74 o 
  -4   9  11      241.73      214.59     27.84 o 
  -3   9  11       38.98       33.80     22.27 o 
  -2   9  11      610.95      687.80     50.28 o 
  -1   9  11      150.73      138.91     33.47 o 
  -4  10  11      932.32     1040.35     52.15 o 
  -3  10  11      791.16      749.98     55.52 o 
  -2  10  11      727.43      781.97     55.14 o 
  -3  11  11       11.45       17.79     27.07 o 
                                                 
